# Supplementary material for: Genome-Scale Metabolic Models Guided Improvement of Fermented Milk Quality and Flavor by Lacticaseibacillus paracasei subsp. paracasei 63
Source: Foods. 2026 May 25;15(11):1863. doi: 10.3390/foods15111863 (PMC13257052; doi:10.3390/foods15111863)
Supplement: Supplementary file 1 [file foods-15-01863-s001.zip]

Archive with 3 entries (3 files):
- Supplementary Materials 01.pdf
- Supplementary Materials 02 Table S2 Identification and relative quantification of volatile compounds detected by HS-SPME-GC-MS in different fermented milk groups.xlsx
- Supplementary Materials 03 Table S4 Unique genes of Lc. cremoris 290 relative to Lc. lactis subsp. lactis 26.xlsx
