# Supplementary material for: Genome-Scale Metabolic Models Guided Improvement of Fermented Milk Quality and Flavor by Lacticaseibacillus paracasei subsp. paracasei 63
Source: Foods. 2026 May 25;15(11):1863. doi: 10.3390/foods15111863 (PMC13257052; doi:10.3390/foods15111863)
Supplement: Supplementary file 1 [file foods-15-01863-s001.zip › Supplementary Materials 02 Table S2 Identification and relative quantification of volatile compounds detected by HS-SPME-GC-MS in different fermented milk groups.xlsx]

## Sheet: Sheet1
													Content (μg/L)
Metabolite Name	Library ID	Formula	Retention time	KEGG Compound ID	KEGG Compound First Category	KEGG Compound Second Category	KEGG Pathway First Category	KEGG Pathway Second Category	HMDB Superclass	HMDB Class	CAS ID	HMDB Subclass	63-1	63-2	63-3	26-1	26-2	26-3	290-1	290-2	290-3	63+26-1	63+26-2	63+26-3	63+290-1	63+290-2	63+290-3
2-Fluoro-3-[1-hydroxy-2-(methylamino)ethyl]phenol	-	C9H12FNO2	1.43	-	-	-	-	-	-	-	103439-04-9	-	12.64	19.9622	5.31168	8.02545	3.87229	5.35864	1.31	1.90949	0.717075	5.32	9.92198	6.04775	0	0	0
5-(2-Aminoethyl)-1H-imidazole-2-carbaldehyde	-	C6H9N3O	1.68	-	-	-	-	-	-	-	-	-	147.63	169.175	126.094	177.251	144.974	161.11	0	0	0	305.923	256.36	218.14	70.0149	56.77	43.5195
Butane-2,3-dione	HMDB0003407	C4H6O2	2.14	C00741	-	-	Metabolism;Metabolism	Global and overview maps;Carbohydrate metabolism	Organic oxygen compounds	Organooxygen compounds	431-03-8	Carbonyl compounds	20.4863	55.82	91.1623	0	0	0	5.74466	7.64	9.52919	205	195.639	214.362	239.433	319.051	279.24
(2R,3R)-2,3-Dimethyloxirane	-	C4H8O	2.15	-	-	-	-	-	-	-	21490-63-1	-	0	0	0	57.85	65.6957	50.0107	0	0	0	0	0	0	0	0	0
Oxiran-2-ylmethyl acetate	-	C5H8O3	2.38	-	-	-	-	-	-	-	6387-89-9	-	0	0	0	0	0	0	2.79	3.44086	2.1434	0	0	0	23.92	32.8082	15.0276
3-Methylbutanal	HMDB0006478	C5H10O	2.66	C07329	-	-	-	-	Organic oxygen compounds	Organooxygen compounds	590-86-3	Carbonyl compounds	0	0	0	0	0	0	0	0	0	0	0	0	285.095	358.406	321.75
N-[(1S)-2-[4-(3-aminopropylamino)butylamino]-1-hydroxy-2-oxoethyl]-7-(diaminomethylideneamino)heptanamide	-	C17H37N7O3	3.15	-	-	-	-	-	-	-	89149-10-0	-	2.95091	13.41	23.8708	0	0	0	0	0	0	33.216	70.406	51.81	0	0	0
(2,3,4-Triacetyloxy-5-cyano-5-oxopentyl) acetate	-	C14H17NO9	3.2	-	-	-	-	-	-	-	-	-	65.39	86.5938	44.1933	39.19	50.1135	28.2667	3.21291	7.69	12.1721	0	0	0	0	0	0
(3-Methyloxiran-2-yl)methanol	-	C4H8O2	3.44	-	-	-	-	-	-	-	872-38-8	-	0	0	0	0	0	0	0	0	0	115.469	89.9631	102.72	120.335	139.55	158.757
3-Hydroxybutan-2-one	HMDB0003243	C4H8O2	3.44	C00466	-	-	-	-	Organic oxygen compounds	Organooxygen compounds	513-86-0	Carbonyl compounds	0	0	0	0	0	0	50.69	58.3012	43.0707	0	0	0	0	0	0
Pentan-1-ol	HMDB0013036	C5H12O	4	C16834	-	-	-	-	Organic oxygen compounds	Organooxygen compounds	71-41-0	Alcohols and polyols	0	0	0	0	0	0	0	0	0	0	0	0	236.198	302.52	368.845
2-Methylbutan-1-ol	HMDB0031527	C5H12O	4.03	-	-	-	-	-	Organic oxygen compounds	Organooxygen compounds	137-32-6	Alcohols and polyols	0	0	0	0	0	0	129.42	152.558	106.274	0	0	0	0	0	0
3-Hydroperoxyhexane	-	C6H14O2	5.51	-	-	-	-	-	-	-	24254-56-6	-	0	0	0	0	0	0	2.57	3.35022	1.79003	0	0	0	0	0	0
Methyl octadeca-3,6-diynoate	-	C19H30O2	5.54	-	-	-	-	-	-	-	56554-43-9	-	0	0	0	5.54188	3.33003	7.67987	0	0	0	2.81609	2.6	2.38664	0	0	0
2-Hydroxypentan-3-one	-	C5H10O2	5.71	-	-	-	-	-	-	-	5704-20-1	-	0	0	0	0	0	0	0	0	0	0	0	0	4.2726	5.41	6.55575
2,3,4-Trimethylhexane	HMDB0030302	C9H20	7.4	-	-	-	-	-	Hydrocarbons	Saturated hydrocarbons	921-47-1	Alkanes	0	0	0	0	0	0	2.98	3.69776	2.2581	0	0	0	0	0	0
Methyl octadeca-12,15-diynoate	-	C19H30O2	7.6	-	-	-	-	-	-	-	57156-95-3	-	6.36	8.11093	4.61151	4.71	5.33847	4.08119	0	0	0	16.4828	15.2223	15.85	0	0	0
Heptan-2-one	HMDB0003671	C7H14O	8.21	C08380	-	-	-	-	Organic oxygen compounds	Organooxygen compounds	110-43-0	Carbonyl compounds	13.8967	59.93	105.971	123.599	112.615	101.454	56.13	69.5709	42.6919	224.72	247.053	202.39	112.768	109.83	106.902
Methyl (Z)-N-hydroxybenzenecarboximidate	-	C8H9NO2	8.86	-	-	-	-	-	-	-	67160-14-9	-	1.25566	4.04	6.82748	6.8	6.36009	7.24931	3.31792	2.76814	3.04	10.3378	12.4454	11.39	0	0	0
4-Methyl-2-oxopentanoic acid	HMDB0000695	C6H10O3	9.86	C00233	Organic acids	Carboxylic acids	Metabolism;Metabolism;Metabolism;Metabolism;Metabolism;Metabolism;Metabolism;Metabolism	Global and overview maps;Global and overview maps;Amino acid metabolism;Amino acid metabolism;Global and overview maps;Metabolism of cofactors and vitamins;Global and overview maps;Biosynthesis of other secondary metabolites	Organic acids and derivatives	Keto acids and derivatives	816-66-0	Short-chain keto acids and derivatives	0	0	0	0	0	0	13.69	15.9477	11.4327	0	0	0	72.6439	74.8	76.963
2-(4-Amino-5,6-dimethylthieno[2,3-d]pyrimidin-1-ium-2-yl)sulfanyl-N-cyclohexylacetamide	-	C10H20O2	10.03	-	-	-	-	-	-	-	6838-51-3	-	0	0	0	0	0	0	20.2	23.0617	17.3289	0	0	0	112.345	118.04	123.741
Tert-butyl 2-chloro-2-(2-methyloxiran-2-yl)acetate	-	C9H15ClO3	10.05	-	-	-	-	-	-	-	-	-	0	0	0	0	0	0	0	0	0	2.4	2.79216	2.01095	0	0	0
N'-[3-(1-Hydroxy-1-phenylethyl)phenyl]acetohydrazide	-	C16H18N2O2	10.52	-	-	-	-	-	-	-	-	-	0.963472	3.29	5.61863	11.0514	12.45	13.8454	0.998548	2.09813	1.55	10.7268	15.7667	13.25	0	0	0
Methyl (E)-3-[2-(benzylamino)phenyl]prop-2-enoate	-	C17H17NO2	10.83	-	-	-	-	-	-	-	-	-	0	0	0	0	0	0	2.5	3.06721	1.92328	0	0	0	0	0	0
5-Ethyl-2,2,3-trimethylheptane	-	C12H26	11.43	-	-	-	-	-	-	-	62199-06-8	-	40.65	60.5647	20.743	38.3964	20.7871	29.59	0	0	0	21.9458	27.0596	24.5	0	0	0
2-Phenylacetaldehyde	HMDB0006236	C8H8O	13.08	C00601	-	-	Metabolism;Metabolism;Metabolism;Metabolism	Global and overview maps;Amino acid metabolism;Global and overview maps;Xenobiotics biodegradation and metabolism	Benzenoids	Benzene and substituted derivatives	122-78-1	Phenylacetaldehydes	0	0	0	0	0	0	5.45	7.58221	3.32583	0	0	0	138.936	147.167	143.05
2,4,6-Trimethyldecane	-	C13H28	13.61	-	-	-	-	-	-	-	62108-27-4	-	0	0	0	0	0	0	3.23411	4.04	4.84889	0	0	0	0	0	0
Octadecane-1-sulfonyl chloride	-	C18H37ClO2S	13.61	-	-	-	-	-	-	-	10147-41-8	-	12.43	19.0028	5.85491	8.24233	6.64534	5.1671	0	0	0	11.7327	15.3331	13.53	0	0	0
2,3,5,8-Tetramethyldecane	-	C14H30	13.79	-	-	-	-	-	-	-	192823-15-7	-	8.32	12.5519	4.08341	4.89	5.77661	3.99525	2.59	2.96376	2.22067	8.26	8.56932	7.9593	0	0	0
1,1-Didodecoxyhexadecane	-	C40H82O2	14.17	-	-	-	-	-	-	-	56554-64-4	-	0	0	0	5.7772	4.29115	3.27048	0	0	0	8.85026	10.1903	5.74	0	0	0
2-Methylhexadecan-1-ol	-	C17H36O	14.54	-	-	-	-	-	-	-	2490-48-4	-	0	0	0	3.77	3.99021	3.55823	0	0	0	10.4238	7.72878	9.08	0	0	0
Nonan-2-one	HMDB0031266	C9H18O	14.65	-	-	-	-	-	Organic oxygen compounds	Organooxygen compounds	821-55-6	Carbonyl compounds	11.1325	50.6	90.0633	68.25	73.7424	62.7516	45.23	57.244	33.2074	114.282	107.43	100.575	66.0371	58.5	50.9713
Nonanal	HMDB0059835	C9H18O	15.03	-	-	-	-	-	Organic oxygen compounds	Organooxygen compounds	124-19-6	Carbonyl compounds	0	0	0	20.99	24.658	17.3137	6.23	6.95489	5.51493	32.0663	33.84	35.6077	15.8053	17.68	19.5518
2-Phenylethanol	HMDB0033944	C8H10O	15.28	D00192	-	-	-	-	Benzenoids	Benzene and substituted derivatives	60-12-8	Not Available	0	0	0	0	0	0	17.8148	21.41	25.0026	0	0	0	26.9158	24.55	22.1883
4-(1,5-Dihydro-2,4,3-benzodioxaborepin-3-yl)benzoic acid	-	C15H13BO4	15.48	-	-	-	-	-	-	-	-	-	0	0	0	0	0	0	2.95938	2.95938	1.52183	0	0	0	0	0	0
2-[(2,5-Dimethylphenyl)-sulfinylmethyl]-1,3,5-trimethylbenzene	-	C18H20OS	15.49	-	-	-	-	-	-	-	-	-	0	0	0	19.3	19.9299	18.67	0	0	0	0	0	0	0	0	0
2-ethylhexyl nonyl sulfite	-	C17H36O3S	16.91	-	-	-	-	-	-	-	-	-	13.05	18.3643	7.73419	8.56	9.89133	7.23696	1.73	1.70099	1.76385	23.7637	18.121	14.9199	0	0	0
6-Methyloctadecane	-	C19H40	17.02	-	-	-	-	-	-	-	10544-96-4	-	6.29	9.11486	3.45751	4.12	4.87507	3.36068	0.55135	0.67	0.791218	9.43607	10.3404	9.89	0	0	0
7-Oxooctanoic acid	-	C8H14O3	17.7	-	-	-	-	-	-	-	14112-98-2	-	0	0	0	0	0	0	0.89	1.03802	0.732354	0	0	0	0	0	0
Pentadecan-2-yl 2,2,2-trifluoroacetate	-	C17H31F3O2	17.7	-	-	-	-	-	-	-	959258-29-8	-	0	0	0	0	0	0	0	0	0	4.23	5.25924	3.20234	0	0	0
Dodecane	HMDB0031444	C12H26	17.93	C08374	-	-	-	-	Hydrocarbons	Saturated hydrocarbons	112-40-3	Alkanes	17.22	25.8019	8.64302	9.21	10.1559	8.2554	2.36	2.82033	1.90543	17.4354	22.8441	20.14	0	0	0
Decanal	HMDB0011623	C10H20O	18.07	C12307	-	-	-	-	Organic oxygen compounds	Organooxygen compounds	112-31-2	Carbonyl compounds	6.42	9.45328	3.37951	9.46	10.2683	8.65675	1.74	1.77342	1.70827	20.4281	23.5597	18.7871	10.4351	13.22	16.0009
2,4-Dimethylbenzaldehyde	HMDB0032142	C9H10O	18.36	-	-	-	-	-	Benzenoids	Benzene and substituted derivatives	15764-16-6	Benzoyl derivatives	0	0	0	5.21	5.21772	5.21	0	0	0	9.75308	9.41	9.05929	0	0	0
4,4-Diethyl-3-methylideneoxetan-2-one	-	C14H24O2	18.71	-	-	-	-	-	-	-	136066-41-6	-	0	0	0	0	0	0	0	0	0	3.23	3.91678	2.54989	0	0	0
2,4-Difluoro-1-phenylmethoxybenzene	-	C13H10F2O	19.22	-	-	-	-	-	-	-	152434-86-1	-	0.54352	12.8971	6.72	7.85535	5.14	2.41777	0	0	0	0	0	0	0	0	0
2-Octadecoxyethyl octadecanoate	-	C38H76O3	19.75	-	-	-	-	-	-	-	28843-25-6	-	0	0	0	5.74071	6.41525	6.08	0	0	0	9.22164	9.6854	8.65751	0	0	0
Undecan-2-one	HMDB0033713	C11H22O	20.58	C01875	-	-	-	-	Organic oxygen compounds	Organooxygen compounds	112-12-9	Carbonyl compounds	40.76	55.2511	26.2656	27.4824	26.9851	27.23	14.71	17.7467	11.6761	43.4277	58.1568	35.3174	20.0971	19.39	18.6885
2-Methyldecane	HMDB0039000	C11H24	20.76	-	-	-	-	-	Hydrocarbons	Saturated hydrocarbons	6975-98-0	Alkanes	0	0	0	4.22	4.47125	3.96476	0	0	0	7.28	9.62896	4.93465	0	0	0
(E)-undec-2-en-1-ol	HMDB0034856	C11H22O	20.95	-	-	-	-	-	Lipids and lipid-like molecules	Fatty Acyls	75039-84-8	Fatty alcohols	0	0	0	0	0	0	0	0	0	4.98793	5.88081	3.64415	0	0	0
Benzyl (Z)-octadec-9-enoate	-	C25H40O2	22.47	-	-	-	-	-	-	-	55130-16-0	-	0	0	0	0	0	0	0	0	0	3.45331	4.1007	2.60011	0	0	0
3,5,24-trimethyltetracontane	-	C43H88	23.07	-	-	-	-	-	-	-	55162-61-3	-	16.37	24.5784	8.16729	11.24	12.5648	9.91982	2.13	2.35186	1.90384	28.5944	27.4166	28.01	0	0	0
Tetradecane	HMDB0059907	C14H30	23.44	-	-	-	-	-	Hydrocarbons	Saturated hydrocarbons	629-59-4	Alkanes	9.11	10.9666	7.24469	11.4503	8.12	4.79148	0	0	0	0	0	0	0	0	0
2,6,10-trimethyltetradecane	-	C17H36	23.44	-	-	-	-	-	-	-	14905-56-7	-	0	0	0	0	0	0	0.9	1.1033	0.688852	0	0	0	0	0	0
[22-(1-Acetyloxyethyl)-10,16-dimethyl-17-oxo-19-oxa-16-azapentacyclo[12.5.3.01,14.02,11.05,10]docosan-7-yl] acetate	-	C28H43NO6	23.69	-	-	-	-	-	-	-	-	-	0	0	0	2.74	2.86759	2.62104	0	0	0	0	0	0	0	0	0
Ethyl (4R)-4-[(3R,5S,7R,8R,9S,10S,12S,13R,14S,17R)-3,7,12-trihydroxy-10,13-dimethyl-2,3,4,5,6,7,8,9,11,12,14,15,16,17-tetradecahydro-1H-cyclopenta[a]phenanthren-17-yl]pentanoate	-	C26H44O5	23.7	-	-	-	-	-	-	-	-	-	2.02645	4.22758	3.13	0	0	0	0	0	0	4.60012	4.15	3.70165	0	0	0
2,2,7,7-Tetramethyltricyclo[6.2.1.01,6]undec-4-en-3-one	-	C15H22O	25.55	-	-	-	-	-	-	-	-	-	0	0	0	0	0	0	0	0	0	4.28986	5.17477	4.73	0	0	0
6-Heptyloxan-2-one	HMDB0037742	C12H22O2	25.91	-	-	-	-	-	Organoheterocyclic compounds	Lactones	713-95-1	Delta valerolactones	0	0	0	15.2081	14.6294	14.92	0	0	0	26.2517	33.0416	29.65	12.2958	12.34	12.3774
6,10-Dimethylundecan-2-one	-	C13H26O	25.91	-	-	-	-	-	-	-	1604-34-8	-	1.55654	32.0214	16.79	0	0	0	0	0	0	0	0	0	0	0	0
Tridecan-2-one	HMDB0034148	C13H26O	25.92	-	-	-	-	-	Organic oxygen compounds	Organooxygen compounds	593-08-8	Carbonyl compounds	0	0	0	0	0	0	4.78	5.56252	3.99874	0	0	0	0	0	0
2,6-Ditert-butyl-4-methylphenol	HMDB0033826	C15H24O	26.27	C14693	-	-	-	-	Benzenoids	Benzene and substituted derivatives	128-37-0	Phenylpropanes	88.13	141.727	34.5377	48.66	48.9994	48.318	2.08744	2.29	2.48825	139.287	150.354	144.82	24.05	26.75	21.3545
1-O-(2-Methylpropyl) 4-O-propan-2-yl 2,2-dimethyl-3-propan-2-ylbutanedioate	-	C16H30O4	27.83	-	-	-	-	-	-	-	-	-	0	0	0	11.7668	11.0724	11.42	0.748702	2.38694	1.03465	14.8218	13.4656	11.1391	0	0	0
Undecan-5-ylbenzene	-	C17H28	28.43	-	-	-	-	-	-	-	4537-15-9	-	0	0	0	0	0	0	0	0	0	3.43	3.62144	3.23735	0	0	0
Benzyl (6Z,9Z,12Z)-octadeca-6,9,12-trienoate	-	C25H36O2	28.59	-	-	-	-	-	-	-	-	-	0	0	0	0	0	0	0	0	0	2.74	3.22719	2.2607	0	0	0
13,13-dimethyltetradecane-1-thiol	-	C16H34S	29.28	-	-	-	-	-	-	-	25360-09-2	-	0	0	0	0	0	0	0	0	0	3.89714	3.51	3.13008	0	0	0
2-(Hexadecoxymethyl)oxirane	-	C19H38O2	29.35	-	-	-	-	-	-	-	15965-99-8	-	0	0	0	2.64	2.89779	2.38933	0	0	0	0	0	0	0	0	0
3-Hydroxydodecanoic acid	-	C12H24O3	29.57	-	-	-	-	-	-	-	1883-13-2	-	6.16	8.93674	3.39319	3.37	3.77819	2.96522	1.04	1.3019	0.782352	7.2081	8.80617	8.01	0	0	0
Dodecan-6-ylbenzene	-	C18H30	29.78	-	-	-	-	-	-	-	2719-62-2	-	0	0	0	0	0	0	0	0	0	3.42	3.67337	3.15845	0	0	0
Dodecan-5-ylbenzene	-	C18H30	29.84	-	-	-	-	-	-	-	2719-63-3	-	0	0	0	0	0	0	0	0	0	3.63	3.98609	3.2735	0	0	0
Dodecan-4-ylbenzene	-	C18H30	30	-	-	-	-	-	-	-	2719-64-4	-	0	0	0	0	0	0	0	0	0	4.44383	3.6	2.76457	0	0	0
(2-Phenyl-1,3-dioxolan-4-yl)methyl octadecanoate	-	C28H46O4	30.77	-	-	-	-	-	-	-	56599-88-3	-	0	0	0	0	0	0	0	0	0	3.21693	2.84642	2.56478	0	0	0
(6E,8E,10E,12E,14E,16E,18E,20E,22E,24E,26E,28E)-31-Methoxy-2,6,10,14,19,23,27,31-octamethyldotriaconta-2,6,8,10,12,14,16,18,20,22,24,26,28-tridecaene	-	C41H58O	31.01	C15877	-	-	Metabolism;Metabolism;Metabolism	Global and overview maps;Metabolism of terpenoids and polyketides;Global and overview maps	-	-	5085-16-5	-	0	0	0	0	0	0	0	0	0	8.24	10.4983	5.98141	0	0	0
1-O-butyl 2-O-undecyl benzene-1,2-dicarboxylate	-	C23H36O4	31.5	-	-	-	-	-	-	-	-	-	0	0	0	0	0	0	0	0	0	3.31	3.90387	2.71721	0	0	0
Methyl 14-methylpentadecanoate	-	C17H34O2	32.09	-	-	-	-	-	-	-	5129-60-2	-	3.71715	4.09	4.46305	5.33812	4.56964	3.54386	0	0	0	7.42481	7.83953	7.63	0	0	0
Ethyl hexadecanoate	HMDB0029811	C18H36O2	32.8	-	-	-	-	-	Lipids and lipid-like molecules	Fatty Acyls	628-97-7	Fatty acid esters	0	0	0	12.549	7.23	1.91377	0	0	0	0	0	0	0	0	0
Methyl (Z)-octadec-6-enoate	-	C19H36O2	33.88	-	-	-	-	-	-	-	2777-58-4	-	0	0	0	0	0	0	0	0	0	0	0	0	1219.29	484.737	852.01
Methyl octadec-10-enoate	-	C19H36O2	33.88	-	-	-	-	-	-	-	13481-95-3	-	152.67	214.153	91.1937	57.4573	48.3046	52.88	9.69435	10.27	10.84	152.881	131.935	142.41	0	0	0
Methyl 16-methylheptadecanoate	-	C19H38O2	34.12	-	-	-	-	-	-	-	5129-61-3	-	10.813	15.54	20.2591	9.7	10.7207	8.67543	3.30238	3.78	4.25741	35.9963	42.5286	31.102	304.321	35.6394	169.98
2-Methylicosane	-	C21H44	34.78	-	-	-	-	-	-	-	1560-84-5	-	0	0	0	136.59	230.431	42.7435	0	0	0	0	0	0	9.56921	10.51	10.04
3-Ethyl-5-(2-ethylbutyl)octadecane	-	C26H54	34.79	-	-	-	-	-	-	-	55282-12-7	-	0.978153	8.02	15.0624	0	0	0	0	0	0	3.98	5.43542	2.51499	0	0	0
Henicosane	HMDB0061782	C21H44	35.72	-	-	-	-	-	Hydrocarbons	Saturated hydrocarbons	629-94-7	Alkanes	0	0	0	0	0	0	0	0	0	0	0	0	65.5008	59.12	52.739
3-Octadecoxypropyl (Z)-octadec-9-enoate	-	C39H76O3	35.73	-	-	-	-	-	-	-	17367-41-8	-	0	0	0	9.16348	4.40804	6.79	0.726616	0.82	0.91476	10.14	10.9855	9.29876	0	0	0
Octatriacontyl 2,2,3,3,3-pentafluoropropanoate	-	C41H77F5O2	36.6	-	-	-	-	-	-	-	-	-	0	0	0	0	0	0	0	0	0	64.2371	48.9352	56.59	0	0	0
2-Methylnonadecane	-	C20H42	36.81	-	-	-	-	-	-	-	1560-86-7	-	0	0	0	150.59	193.257	107.913	0	0	0	0	0	0	0	0	0
1,54-dibromotetrapentacontane	-	C54H108Br2	38.14	-	-	-	-	-	-	-	852228-22-9	-	0	0	0	0	0	0	0	0	0	8.877	8	7.13131	0	0	0
11-decyltetracosane	-	C34H70	39.29	-	-	-	-	-	-	-	55429-84-0	-	0	0	0	0	0	0	0	0	0	0	0	0	34.1	26.4845	41.7241
