# Supplementary material for: Genome-Scale Metabolic Models Guided Improvement of Fermented Milk Quality and Flavor by Lacticaseibacillus paracasei subsp. paracasei 63
Source: Foods. 2026 May 25;15(11):1863. doi: 10.3390/foods15111863 (PMC13257052; doi:10.3390/foods15111863)
Supplement: Supplementary file 1 [file foods-15-01863-s001.zip › Supplementary Materials 03 Table S4 Unique genes of Lc. cremoris 290 relative to Lc. lactis subsp. lactis 26.xlsx]

## Sheet: Core & amp; Specific Filtering 
Gene ID	Gene Name	Gene Description	Location	Length (bp)	Swiss-Prot Description	COG Description	KO Description
gene0009	nagZ	putative secreted protein	Chromosome	684	-	Serine protease, subtilisin family	beta-N-acetylhexosaminidase [EC:3.2.1.52]
gene0034	-	MULTISPECIES: hypothetical protein	Chromosome	303	-	-	-
gene0042	-	hypothetical protein	Chromosome	426	-	-	-
gene0045	-	hypothetical protein	Chromosome	327	-	-	-
gene0046	-	MULTISPECIES: hypothetical protein	Chromosome	216	-	-	-
gene0047	-	MULTISPECIES: helix-turn-helix domain-containing protein	Chromosome	423	HTH-type transcriptional activator BcrR OS=Enterococcus faecalis OX=1351 GN=bcrR PE=1 SV=1	Transcriptional regulator, contains XRE-family HTH domain	-
gene0049	-	MULTISPECIES: hypothetical protein	Chromosome	231	-	-	-
gene0052	endA	DNA/RNA non-specific endonuclease	Chromosome	1326	Deoxyribonuclease OS=Streptococcus dysgalactiae subsp. equisimilis OX=119602 GN=sdc PE=3 SV=1	-	DNA-entry nuclease
gene0053	-	MULTISPECIES: DUF6440 family protein	Chromosome	207	-	-	-
gene0054	-	hypothetical protein	Chromosome	243	-	-	-
gene0055	-	DUF6440 family protein	Chromosome	213	-	-	-
gene0061	-	hypothetical protein	Chromosome	366	-	-	-
gene0063	-	DUF1648 domain-containing protein	Chromosome	354	-	-	-
gene0066	-	hypothetical protein	Chromosome	162	-	Uncharacterized membrane protein YozV, TM2 domain, contains pTyr	-
gene0081	-	hypothetical protein	Chromosome	327	-	-	-
gene0085	-	hypothetical protein	Chromosome	351	-	-	-
gene0089	-	MULTISPECIES: YiaA/YiaB family inner membrane protein	Chromosome	255	Uncharacterized membrane protein YubF OS=Bacillus subtilis (strain 168) OX=224308 GN=yubF PE=4 SV=1	Uncharacterized conserved protein, YiaAB domain	-
gene0090	RDH8	SDR family NAD(P)-dependent oxidoreductase	Chromosome	825	Probable short-chain type dehydrogenase/reductase VdlC OS=Helicobacter pylori (strain J99 / ATCC 700824) OX=85963 GN=vdlC PE=3 SV=1	Short-chain dehydrogenase	retinol dehydrogenase 8 [EC:1.1.1.-]
gene0091	K07483	helix-turn-helix domain-containing protein	Chromosome	570	Insertion element IS1223 uncharacterized 20.7 kDa protein OS=Lactobacillus johnsonii OX=33959 PE=3 SV=1	Transposase InsO and inactivated derivatives	transposase
gene0092	K07497	transposase	Chromosome	684	Uncharacterized transposase-like protein HI_1721 OS=Haemophilus influenzae (strain ATCC 51907 / DSM 11121 / KW20 / Rd) OX=71421 GN=HI_1721 PE=3 SV=1	Transposase InsO and inactivated derivatives	putative transposase
gene0093	acrR	TetR/AcrR family transcriptional regulator	Chromosome	582	-	DNA-binding protein, AcrR family, includes nucleoid occlusion protein SlmA	TetR/AcrR family transcriptional regulator, multidrug resistance operon repressor
gene0095	-	hypothetical protein	Chromosome	309	-	-	-
gene0106	-	hypothetical protein	Chromosome	849	-	Uncharacterized membrane-anchored protein	-
gene0113	-	class I SAM-dependent methyltransferase	Chromosome	741	Uncharacterized protein MJ0638 OS=Methanocaldococcus jannaschii (strain ATCC 43067 / DSM 2661 / JAL-1 / JCM 10045 / NBRC 100440) OX=243232 GN=MJ0638 PE=4 SV=1	2-polyprenyl-3-methyl-5-hydroxy-6-metoxy-1,4-benzoquinol methylase	-
gene0133	-	hypothetical protein	Chromosome	288	-	-	-
gene0136	vanY	hypothetical protein	Chromosome	1350	-	N-acetylmuramoyl-L-alanine amidase	zinc D-Ala-D-Ala carboxypeptidase [EC:3.4.17.14]
gene0138	K07493	Transposase	Chromosome	1176	Transposase for insertion sequence element IS905 OS=Lactococcus lactis subsp. lactis (strain IL1403) OX=272623 GN=tra905 PE=3 SV=1	Transposase (or an inactivated derivative)	putative transposase
gene0140	rgpI	glycosyltransferase family 2 protein	Chromosome	951	Uncharacterized glycosyltransferase sll0501 OS=Synechocystis sp. (strain ATCC 27184 / PCC 6803 / Kazusa) OX=1111708 GN=sll0501 PE=1 SV=1	Glycosyltransferase involved in cell wall bisynthesis	glucosyltransferase [EC:2.4.1.-]
gene0141	-	hypothetical protein	Chromosome	1236	-	-	-
gene0142	arlS	HAMP domain-containing histidine kinase	Chromosome	522	-	-	two-component system, OmpR family, sensor histidine kinase ArlS [EC:2.7.13.3]
gene0143	-	permease	Chromosome	1437	-	-	-
gene0154	-	helix-turn-helix transcriptional regulator	Chromosome	261	-	DNA-binding transcriptional regulator, XRE-family HTH domain	-
gene0155	-	hypothetical protein	Chromosome	201	-	-	-
gene0156	K07052	CPBP family intramembrane glutamic endopeptidase	Chromosome	681	UPF0177 protein YbdJ OS=Lactococcus lactis subsp. lactis (strain IL1403) OX=272623 GN=ybdJ PE=3 SV=1	Membrane protease YdiL, CAAX protease family	CAAX protease family protein
gene0167	nbzA	nitroreductase	Chromosome	639	Nitroreductase NfnB OS=Mycolicibacterium smegmatis (strain ATCC 700084 / mc(2)155) OX=246196 GN=nfnB PE=1 SV=1	Nitroreductase	nitrobenzene nitroreductase [EC:1.7.1.16]
gene0168	nemR	TetR/AcrR family transcriptional regulator	Chromosome	540	-	DNA-binding protein, AcrR family, includes nucleoid occlusion protein SlmA	TetR/AcrR family transcriptional regulator, transcriptional repressor for nem operon
gene0170	glf	putative transcription regulator	Chromosome	291	-	-	UDP-galactopyranose mutase [EC:5.4.99.9]
gene0191	gloA	VOC family protein	Chromosome	381	Uncharacterized protein YyaH OS=Bacillus subtilis (strain 168) OX=224308 GN=yyaH PE=4 SV=1	Catechol 2,3-dioxygenase or related enzyme, vicinal oxygen chelate (VOC) family	lactoylglutathione lyase [EC:4.4.1.5]
gene0223	rgpE	MULTISPECIES: glycosyltransferase family 2 protein	Chromosome	957	Glycosyltransferase GlyA OS=Streptococcus pneumoniae serotype 4 (strain ATCC BAA-334 / TIGR4) OX=170187 GN=glyA PE=3 SV=1	Glycosyltransferase involved in cell wall bisynthesis	glucosyltransferase [EC:2.4.1.-]
gene0224	rgpF	rhamnan synthesis F family protein	Chromosome	1767	Uncharacterized protein WxcX OS=Xanthomonas campestris pv. campestris (strain ATCC 33913 / DSM 3586 / NCPPB 528 / LMG 568 / P 25) OX=190485 GN=wxcX PE=4 SV=1	Lipopolysaccharide biosynthesis protein	rhamnosyltransferase [EC:2.4.1.-]
gene0227	glf	MULTISPECIES: glycosyltransferase family A protein	Chromosome	1047	Uncharacterized glycosyltransferase EpsJ OS=Bacillus subtilis (strain 168) OX=224308 GN=epsJ PE=2 SV=1	Glycosyltransferase involved in cell wall bisynthesis	UDP-galactopyranose mutase [EC:5.4.99.9]
gene0228	pglH	glycosyltransferase	Chromosome	1146	Uncharacterized glycosyltransferase HI_1698 OS=Haemophilus influenzae (strain ATCC 51907 / DSM 11121 / KW20 / Rd) OX=71421 GN=HI_1698 PE=3 SV=1	Glycosyltransferase involved in cell wall bisynthesis	GalNAc-alpha-(1->4)-GalNAc-alpha-(1->3)-diNAcBac-PP-undecaprenol alpha-1,4-N-acetyl-D-galactosaminyltransferase [EC:2.4.1.292]
gene0229	GNPTAB	hypothetical protein	Chromosome	1020	Capsular polysaccharide phosphotransferase WcwK OS=Streptococcus pneumoniae OX=1313 GN=wcwK PE=3 SV=1	Glycosyltransferase involved in cell wall bisynthesis	UDP-N-acetylglucosamine-lysosomal-enzyme [EC:2.7.8.17]
gene0230	wbbI	sugar transferase	Chromosome	1065	Beta-1,6-galactofuranosyltransferase WbbI OS=Escherichia coli (strain K12) OX=83333 GN=wbbI PE=1 SV=1	Glycosyltransferase involved in cell wall bisynthesis	O16-antigen biosynthesis beta-1,6-galactofuranosyltransferase [EC:2.4.1.-]
gene0231	glf	UDP-galactopyranose mutase	Chromosome	1131	UDP-galactopyranose mutase OS=Escherichia coli (strain K12) OX=83333 GN=glf PE=1 SV=1	UDP-galactopyranose mutase	UDP-galactopyranose mutase [EC:5.4.99.9]
gene0232	TC.PST	polysaccharide biosynthesis C-terminal domain-containing protein	Chromosome	1419	Putative O-antigen transporter OS=Escherichia coli (strain K12) OX=83333 GN=rfbX PE=1 SV=4	Membrane protein involved in the export of O-antigen and teichoic acid	polysaccharide transporter, PST family
gene0233	-	hypothetical protein	Chromosome	1800	-	-	-
gene0234	-	DUF2142 domain-containing protein	Chromosome	1428	-	-	-
gene0235	acm	GH25 family lysozyme	Chromosome	1299	Probable autolytic lysozyme OS=Clostridium perfringens (strain 13 / Type A) OX=195102 GN=lyc PE=3 SV=2	Lyzozyme M1 (1,4-beta-N-acetylmuramidase), GH25 family	lysozyme
gene0240	-	hypothetical protein	Chromosome	555	-	-	-
gene0241	NAT8	GNAT family N-acetyltransferase	Chromosome	450	N-acetyltransferase family 8 member 2 OS=Mus musculus OX=10090 GN=Nat8f2 PE=1 SV=1	N-acetylglutamate synthase or related acetyltransferase, GNAT family	N-acetyltransferase 8 [EC:2.3.1.80 2.3.1.-]
gene0253	qorB	NAD(P)H-binding protein	Chromosome	879	-	Uncharacterized conserved protein YbjT, contains NAD(P)-binding and DUF2867 domains	NAD(P)H dehydrogenase (quinone) [EC:1.6.5.2]
gene0254	wbpV	NAD(P)-dependent oxidoreductase	Chromosome	522	Photosystem II assembly factor Ycf39 OS=Trieres chinensis OX=1514140 GN=ycf39 PE=3 SV=1	Nucleoside-diphosphate-sugar epimerase	UDP-N-acetyl-alpha-D-quinovosamine dehydrogenase [EC:1.1.1.426]
gene0261	E3.8.1.2	haloacid dehalogenase type II	Chromosome	675	(S)-2-haloacid dehalogenase 4A OS=Burkholderia cepacia OX=292 GN=hdl IVa PE=1 SV=3	FMN and 5-amino-6-(5-phospho-D-ribitylamino)uracil phosphatase YigB, HAD superfamily (riboflavin biosynthesis)	2-haloacid dehalogenase [EC:3.8.1.2]
gene0267	glpF	Glycerol uptake facilitator protein	Chromosome	366	Glycerol uptake facilitator protein OS=Streptococcus pneumoniae serotype 4 (strain ATCC BAA-334 / TIGR4) OX=170187 GN=glpF PE=3 SV=1	Glycerol uptake facilitator or related aquaporin (Major Intrinsic protein Family)	glycerol uptake facilitator
gene0268	glpF	Glycerol uptake facilitator related permease (Major Intrinsic Protein Family)	Chromosome	207	Glycerol uptake facilitator protein OS=Streptococcus pneumoniae (strain ATCC BAA-255 / R6) OX=171101 GN=glpF PE=3 SV=1	Glycerol uptake facilitator or related aquaporin (Major Intrinsic protein Family)	glycerol uptake facilitator
gene0284	-	hypothetical protein	Chromosome	234	-	Predicted transcriptional regulator YdeE, contains AraC-type DNA-binding domain	-
gene0285	-	hypothetical protein	Chromosome	108	-	Predicted transcriptional regulator YdeE, contains AraC-type DNA-binding domain	-
gene0294	-	hypothetical protein	Chromosome	1386	-	-	-
gene0296	eno	phosphopyruvate hydratase, eno	Chromosome	333	Enolase 1 OS=Lactococcus lactis subsp. cremoris (strain SK11) OX=272622 GN=eno1 PE=3 SV=1	Enolase	enolase 1/2/3 [EC:4.2.1.11]
gene0297	bapA	Ig-like domain-containing protein	Chromosome	1470	-	-	large repetitive protein
gene0309	-	glucosyltransferase domain-containing protein	Chromosome	1425	-	-	-
gene0314	-	nuclear transport factor 2 family protein	Chromosome	381	-	-	-
gene0315	cueR	MerR family transcriptional regulator	Chromosome	354	HTH-type transcriptional regulator CueR OS=Salmonella typhimurium (strain LT2 / SGSC1412 / ATCC 700720) OX=99287 GN=cueR PE=1 SV=1	DNA-binding transcriptional regulator, MerR family	MerR family transcriptional regulator, copper efflux regulator
gene0340	-	hypothetical protein	Chromosome	651	-	-	-
gene0341	ABCB-BAC	ABC transporter ATP-binding protein	Chromosome	678	-	ABC-type multidrug transport system, ATPase and permease component	ATP-binding cassette, subfamily B, bacterial
gene0342	ABCB-BAC	lipid A export permease/ATP-binding protein MsbA, msbA	Chromosome	960	Subtilin transport ATP-binding protein SpaT OS=Bacillus subtilis OX=1423 GN=spaT PE=3 SV=1	ABC-type multidrug transport system, ATPase and permease component	ATP-binding cassette, subfamily B, bacterial
gene0343	mef	MFS transporter	Chromosome	882	Staphyloferrin A transporter OS=Staphylococcus aureus (strain NCTC 8325 / PS 47) OX=93061 GN=sfaA PE=3 SV=1	-	MFS transporter, DHA3 family, macrolide efflux protein
gene0351	butA	acetoin reductase	Chromosome	771	Diacetyl reductase [(S)-acetoin forming] OS=Klebsiella pneumoniae OX=573 GN=budC PE=1 SV=2	NAD(P)-dependent dehydrogenase, short-chain alcohol dehydrogenase family	meso-butanediol dehydrogenase / (S,S)-butanediol dehydrogenase / diacetyl reductase [EC:1.1.1.- 1.1.1.76 1.1.1.304]
gene0434	drrB	ABC transporter permease	Chromosome	813	Daunorubicin/doxorubicin resistance ABC transporter permease protein DrrB OS=Streptomyces peucetius OX=1950 GN=drrB PE=1 SV=1	ABC-type multidrug transport system, permease component	daunorubicin/doxorubicin transport system permease protein
gene0435	drrA	daunorubicin resistance protein DrrA family ABC transporter ATP-binding protein	Chromosome	930	Daunorubicin/doxorubicin resistance ATP-binding protein DrrA OS=Streptomyces peucetius OX=1950 GN=drrA PE=1 SV=1	ABC-type multidrug transport system, ATPase component	daunorubicin/doxorubicin transport system ATP-binding protein
gene0436	ohrR	MarR family transcriptional regulator	Chromosome	501	Uncharacterized HTH-type transcriptional regulator YwhA OS=Bacillus subtilis (strain 168) OX=224308 GN=ywhA PE=4 SV=1	DNA-binding transcriptional regulator, MarR family	MarR family transcriptional regulator, organic hydroperoxide resistance regulator
gene0443	acpD	NAD(P)H-dependent oxidoreductase	Chromosome	660	FMN-dependent NADH:quinone oxidoreductase 1 OS=Lactiplantibacillus plantarum (strain ATCC BAA-793 / NCIMB 8826 / WCFS1) OX=220668 GN=azoR1 PE=3 SV=1	FMN-dependent NADH-azoreductase	FMN-dependent NADH-azoreductase [EC:1.7.1.17]
gene0444	-	WYL domain-containing protein	Chromosome	939	Stress-involved WYL domain-containing regulator OS=Mycolicibacterium smegmatis (strain ATCC 700084 / mc(2)155) OX=246196 GN=siwR PE=1 SV=1	Predicted DNA-binding transcriptional regulator YobV, contains HTH and WYL domains	-
gene0467	K07493	Transposase	Chromosome	1176	Transposase for insertion sequence element IS905 OS=Lactococcus lactis subsp. lactis (strain IL1403) OX=272623 GN=tra905 PE=3 SV=1	Transposase (or an inactivated derivative)	putative transposase
gene0480	-	hypothetical protein	Chromosome	837	-	Uncharacterized conserved protein RhaS, contains 28 RHS repeats	-
gene0481	-	hypothetical protein	Chromosome	558	-	-	-
gene0482	-	hypothetical protein	Chromosome	882	-	-	-
gene0483	-	hypothetical protein	Chromosome	573	-	-	-
gene0484	-	hypothetical protein	Chromosome	564	-	-	-
gene0485	-	hypothetical protein	Chromosome	492	-	-	-
gene0486	-	hypothetical protein	Chromosome	435	-	-	-
gene0487	-	hypothetical protein	Chromosome	459	-	-	-
gene0492	-	LOG family protein	Chromosome	99	-	-	-
gene0493	dgk2	tRNA threonylcarbamoyl adenosine modification protein YjeE	Chromosome	315	Deoxyguanosine kinase OS=Lactobacillus johnsonii (strain CNCM I-12250 / La1 / NCC 533) OX=257314 GN=LJ_1825 PE=1 SV=3	Deoxyadenosine/deoxycytidine kinase	deoxyguanosine kinase [EC:2.7.1.113]
gene0494	vanY	C39 family peptidase	Chromosome	1035	-	Glucan-binding domain (YG repeat)	zinc D-Ala-D-Ala carboxypeptidase [EC:3.4.17.14]
gene0495	vanY	C39 family peptidase	Chromosome	1185	-	Uncharacterized conserved protein YgiM, contains N-terminal SH3 domain, DUF1202 family	zinc D-Ala-D-Ala carboxypeptidase [EC:3.4.17.14]
gene0497	galR	LacI family DNA-binding transcriptional regulator	Chromosome	990	Ribose operon repressor OS=Halalkalibacterium halodurans (strain ATCC BAA-125 / DSM 18197 / FERM 7344 / JCM 9153 / C-125) OX=272558 GN=rbsR PE=3 SV=1	DNA-binding transcriptional regulator, LacI/PurR family	LacI family transcriptional regulator, galactose operon repressor
gene0498	-	RDD family protein	Chromosome	396	-	-	-
gene0499	-	hypothetical protein	Chromosome	276	-	-	-
gene0500	kojP	Maltose phosphorylase / Trehalose phosphorylase	Chromosome	2310	Kojibiose phosphorylase OS=Escherichia coli (strain K12) OX=83333 GN=ycjT PE=1 SV=1	Kojibiose phosphorylase YcjT	kojibiose phosphorylase [EC:2.4.1.230]
gene0501	ABC.MS.S	extracellular solute-binding protein	Chromosome	1266	Multiple sugar-binding protein OS=Streptococcus mutans serotype c (strain ATCC 700610 / UA159) OX=210007 GN=msmE PE=2 SV=2	Maltose-binding periplasmic protein MalE	multiple sugar transport system substrate-binding protein
gene0502	ABC.MS.P	sugar ABC transporter permease	Chromosome	915	Lactose transport system permease protein LacF OS=Rhizobium radiobacter OX=358 GN=lacF PE=2 SV=1	ABC-type sugar transport system, permease component	multiple sugar transport system permease protein
gene0503	ABC.MS.P1	molybdate ABC transporter, permease protein, modB	Chromosome	846	Arabinooligosaccharides transport system permease protein AraQ OS=Halalkalibacterium halodurans (strain ATCC BAA-125 / DSM 18197 / FERM 7344 / JCM 9153 / C-125) OX=272558 GN=araQ PE=3 SV=1	ABC-type glycerol-3-phosphate transport system, permease component	multiple sugar transport system permease protein
gene0513	ogt	methylated-DNA--[protein]-cysteine S-methyltransferase	Chromosome	261	Methylated-DNA--protein-cysteine methyltransferase OS=Methanosarcina barkeri (strain Fusaro / DSM 804) OX=269797 GN=ogt PE=3 SV=1	DNA repair enzyme Ada (O6-methylguanine-DNA--protein-cysteine methyltransferase)	methylated-DNA-[protein]-cysteine S-methyltransferase [EC:2.1.1.63]
gene0515	nhoA	arylamine N-acetyltransferase	Chromosome	804	Arylamine N-acetyltransferase OS=Escherichia coli (strain K12) OX=83333 GN=nhoA PE=1 SV=1	Arylamine N-acetyltransferase	N-hydroxyarylamine O-acetyltransferase [EC:2.3.1.118]
gene0557	-	zinc ribbon domain-containing protein	Chromosome	870	-	-	-
gene0558	-	zinc ribbon domain-containing protein	Chromosome	1266	-	-	-
gene0596	pcaC	cupin domain-containing protein	Chromosome	390	(R)-mandelonitrile lyase OS=Granulicella tundricola (strain ATCC BAA-1859 / DSM 23138 / MP5ACTX9) OX=1198114 GN=AciX9_0562 PE=1 SV=1	Cupin domain protein related to quercetin dioxygenase	4-carboxymuconolactone decarboxylase [EC:4.1.1.44]
gene0597	-	MULTISPECIES: hypothetical protein	Chromosome	228	-	-	-
gene0598	adhR	MerR family transcriptional regulator	Chromosome	348	HTH-type transcriptional regulator AdhR OS=Bacillus subtilis (strain 168) OX=224308 GN=adhR PE=1 SV=2	DNA-binding transcriptional regulator, MerR family	MerR family transcriptional regulator, aldehyde-responsive regulator
gene0599	ppa	inorganic pyrophosphatase	Chromosome	327	-	Inorganic pyrophosphatase	inorganic pyrophosphatase [EC:3.6.1.1]
gene0601	emrB	Drug resistance transporter EmrB/QacA subfamily	Chromosome	780	Uncharacterized MFS-type transporter YcnB OS=Bacillus subtilis (strain 168) OX=224308 GN=ycnB PE=3 SV=1	Predicted arabinose efflux permease AraJ, MFS family	MFS transporter, DHA2 family, multidrug resistance protein
gene0603	emrB	Drug resistance transporter, EmrB/QacA subfamily	Chromosome	366	Multidrug resistance protein B homolog OS=Mycobacterium tuberculosis (strain CDC 1551 / Oshkosh) OX=83331 GN=emrB PE=3 SV=1	Predicted arabinose efflux permease AraJ, MFS family	MFS transporter, DHA2 family, multidrug resistance protein
gene0604	emrB	drug resistance MFS transporter, drug:H+ antiporter-2 (14 Spanner) (DHA2) family	Chromosome	303	Multidrug resistance protein B homolog OS=Mycobacterium tuberculosis (strain CDC 1551 / Oshkosh) OX=83331 GN=emrB PE=3 SV=1	Predicted arabinose efflux permease AraJ, MFS family	MFS transporter, DHA2 family, multidrug resistance protein
gene0623	int	site-specific integrase	Chromosome	774	Integrase OS=Staphylococcus phage L54a OX=10727 GN=int PE=3 SV=1	Site-specific recombinase XerD	integrase
gene0625	-	hypothetical protein	Chromosome	210	-	-	-
gene0626	-	hypothetical protein	Chromosome	252	-	-	-
gene0627	-	hypothetical protein	Chromosome	177	-	-	-
gene0628	K07493	Transposase	Chromosome	1182	Transposase for insertion sequence element IS905 OS=Lactococcus lactis subsp. lactis (strain IL1403) OX=272623 GN=tra905 PE=3 SV=1	Transposase (or an inactivated derivative)	putative transposase
gene0629	-	glycosyltransferase family 39 protein	Chromosome	750	-	-	-
gene0632	rgpI	glycosyl transferase	Chromosome	939	Putative glycosyltransferase CsbB OS=Bacillus subtilis (strain 168) OX=224308 GN=csbB PE=2 SV=1	Glycosyltransferase involved in cell wall bisynthesis	glucosyltransferase [EC:2.4.1.-]
gene0633	-	hypothetical protein	Chromosome	492	-	-	-
gene0634	-	PH domain-containing protein	Chromosome	375	Uncharacterized protein YjqA OS=Bacillus subtilis (strain 168) OX=224308 GN=yjqA PE=4 SV=1	-	-
gene0635	-	XRE family transcriptional regulator	Chromosome	348	-	Transcriptional regulator, contains XRE-family HTH domain	-
gene0646	K07497	Transposase	Chromosome	624	Uncharacterized transposase-like protein HI_1721 OS=Haemophilus influenzae (strain ATCC 51907 / DSM 11121 / KW20 / Rd) OX=71421 GN=HI_1721 PE=3 SV=1	Transposase InsO and inactivated derivatives	putative transposase
gene0648	K07497	transposase IS904	Chromosome	744	Transposase for insertion sequence element IS904 OS=Lactococcus lactis subsp. lactis (strain IL1403) OX=272623 GN=nisX1 PE=3 SV=1	Transposase InsO and inactivated derivatives	putative transposase
gene0653	xerD	tyrosine-type recombinase/integrase	Chromosome	936	Tyrosine recombinase XerC OS=Bacillus pumilus (strain SAFR-032) OX=315750 GN=xerC PE=3 SV=1	Site-specific recombinase XerD	integrase/recombinase XerD
gene0654	-	hypothetical protein	Chromosome	270	-	-	-
gene0655	-	hypothetical protein	Chromosome	405	-	-	-
gene0656	-	hypothetical protein	Chromosome	264	-	-	-
gene0657	-	hypothetical protein	Chromosome	183	-	-	-
gene0660	-	hypothetical protein	Chromosome	1170	-	-	-
gene0661	antB	NUMOD4 motif-containing HNH endonuclease	Chromosome	558	DNA endonuclease I-HmuI OS=Bacillus phage SP01 OX=2884427 PE=1 SV=1	-	anti-repressor protein
gene0662	-	hypothetical protein	Chromosome	99	-	-	-
gene0663	-	hypothetical protein	Chromosome	198	-	-	-
gene0664	-	hypothetical protein	Chromosome	336	-	-	-
gene0667	-	hypothetical protein	Chromosome	177	-	-	-
gene0668	-	hypothetical protein	Chromosome	246	-	-	-
gene0669	-	putative phage abortive infection protein	Chromosome	735	-	-	-
gene0690	-	acyltransferase family protein	Chromosome	480	-	Surface polysaccharide O-acyltransferase WecH	-
gene0698	K07497	hypothetical protein	Chromosome	1047	ATP-dependent protease OS=Lactococcus lactis subsp. lactis OX=1360 PE=4 SV=1	Transposase InsO and inactivated derivatives	putative transposase
gene0699	K07483	transposase	Chromosome	276	-	Transposase InsE and inactivated derivatives	transposase
gene0700	-	hypothetical protein	Chromosome	183	-	-	-
gene0701	-	IS982 family transposase	Chromosome	891	-	Transposase	-
gene0704	hsdS	restriction endonuclease subunit S	Chromosome	1242	Type I restriction enzyme MjaVII specificity subunit OS=Methanocaldococcus jannaschii (strain ATCC 43067 / DSM 2661 / JAL-1 / JCM 10045 / NBRC 100440) OX=243232 GN=MJ0130 PE=1 SV=3	Restriction endonuclease S subunit	type I restriction enzyme, S subunit [EC:3.1.21.3]
gene0706	-	MULTISPECIES: hypothetical protein	Chromosome	222	-	-	-
gene0707	pcp	pyroglutamyl-peptidase I	Chromosome	648	Pyrrolidone-carboxylate peptidase OS=Lactococcus lactis subsp. cremoris (strain MG1363) OX=416870 GN=pcp PE=3 SV=1	Pyrrolidone-carboxylate peptidase (N-terminal pyroglutamyl peptidase)	pyroglutamyl-peptidase [EC:3.4.19.3]
gene0710	-	transposase	Chromosome	381	-	-	-
gene0711	oxlT	MULTISPECIES: OFA family MFS transporter	Chromosome	1242	Uncharacterized MFS-type transporter YhjX OS=Escherichia coli (strain K12) OX=83333 GN=yhjX PE=1 SV=1	Nitrate/nitrite transporter NarK	MFS transporter, OFA family, oxalate/formate antiporter
gene0715	K07493	Transposase	Chromosome	1182	Transposase for insertion sequence element IS905 OS=Lactococcus lactis subsp. lactis (strain IL1403) OX=272623 GN=tra905 PE=3 SV=1	Transposase (or an inactivated derivative)	putative transposase
gene0717	-	hypothetical protein	Chromosome	618	-	-	-
gene0719	-	hypothetical protein	Chromosome	405	-	-	-
gene0721	-	MULTISPECIES: hypothetical protein	Chromosome	309	-	-	-
gene0723	-	hypothetical protein	Chromosome	204	-	-	-
gene0742	pinR	recombinase family protein	Chromosome	636	Transposons Tn4653 resolvase OS=Pseudomonas putida OX=303 GN=tnpR PE=3 SV=1	Site-specific DNA recombinase SpoIVCA/DNA invertase PinE	putative DNA-invertase from lambdoid prophage Rac
gene0743	-	hypothetical protein	Chromosome	219	-	-	-
gene0746	K07052	type II CAAX endopeptidase family protein	Chromosome	681	-	Membrane protease YdiL, CAAX protease family	CAAX protease family protein
gene0751	K07497	ORF2	Chromosome	840	Transposase for insertion sequence element IS904 OS=Lactococcus lactis subsp. lactis (strain IL1403) OX=272623 GN=nisX1 PE=3 SV=1	Transposase InsO and inactivated derivatives	putative transposase
gene0752	cdd	Cytidine deaminase	Chromosome	417	-	Cytidine deaminase	cytidine deaminase [EC:3.5.4.5]
gene0753	-	MULTISPECIES: DUF1307 domain-containing protein	Chromosome	513	Uncharacterized lipoprotein Lmo0207 OS=Listeria monocytogenes serovar 1/2a (strain ATCC BAA-679 / EGD-e) OX=169963 GN=lmo0207 PE=3 SV=1	-	-
gene0755	-	synaptic vesicle protein SV2	Chromosome	681	Uncharacterized protein slr1152 OS=Synechocystis sp. (strain ATCC 27184 / PCC 6803 / Kazusa) OX=1111708 GN=slr1152 PE=4 SV=1	-	-
gene0757	apbE	FAD:protein FMN transferase	Chromosome	924	FAD:protein FMN transferase OS=Klebsiella pneumoniae (strain 342) OX=507522 GN=apbE2 PE=3 SV=1	FAD:protein FMN transferase ApbE	FAD:protein FMN transferase [EC:2.7.1.180]
gene0758	urdA	NADPH-dependent FMN reductase	Chromosome	606	NADH:(hydroxy)cinnamate reductase subunit CrdA OS=Vibrio ruber (strain DSM 16370 / JCM 11486 / BCRC 17186 / CECT 7878 / LMG 23124 / VR1) OX=1123498 GN=crdA PE=1 SV=1	NAD(P)H-dependent FMN reductase	urocanate reductase [EC:1.3.99.33]
gene0759	urdA	NAD(P)H-dependent oxidoreductase	Chromosome	1212	Urocanate reductase OS=Lactiplantibacillus plantarum (strain ATCC BAA-793 / NCIMB 8826 / WCFS1) OX=220668 GN=urdA PE=1 SV=1	Uncharacterized conserved protein AF0170, contains SAB, hemerythrin HHE, and PAS domains	urocanate reductase [EC:1.3.99.33]
gene0760	K07493	Transposase	Chromosome	1182	Transposase for insertion sequence element IS905 OS=Lactococcus lactis subsp. lactis (strain IL1403) OX=272623 GN=tra905 PE=3 SV=1	Transposase (or an inactivated derivative)	putative transposase
gene0765	K07497	peptide-modifying radical SAM enzyme, Mhun_1560 family	Chromosome	432	Putative transposase YkgN OS=Escherichia coli (strain K12) OX=83333 GN=ykgN PE=5 SV=1	Transposase InsE and inactivated derivatives	putative transposase
gene0766	K07497	HTH-like domain-containing protein	Chromosome	321	Transposase for insertion sequence element IS904 OS=Lactococcus lactis subsp. lactis (strain IL1403) OX=272623 GN=nisX1 PE=3 SV=1	Transposase InsO and inactivated derivatives	putative transposase
gene0769	K07497	IS3-like element IS1068 family transposase	Chromosome	603	Transposase for insertion sequence element IS904 OS=Lactococcus lactis subsp. lactis (strain IL1403) OX=272623 GN=nisX1 PE=3 SV=1	Transposase InsO and inactivated derivatives	putative transposase
gene0770	nicK	hypothetical protein	Chromosome	225	-	-	putative DNA relaxase
gene0771	-	hypothetical protein	Chromosome	117	-	-	-
gene0772	-	hypothetical protein	Chromosome	108	-	-	-
gene0773	-	hypothetical protein	Chromosome	330	-	-	-
gene0774	-	hypothetical protein	Chromosome	312	-	-	-
gene0775	-	MULTISPECIES: hypothetical protein	Chromosome	261	-	-	-
gene0776	-	LPXTG cell wall anchor domain-containing protein	Chromosome	2433	-	-	-
gene0777	-	MULTISPECIES: hypothetical protein	Chromosome	204	-	-	-
gene0778	-	hypothetical protein	Chromosome	183	-	-	-
gene0779	-	translation initiation factor IF-2 N-terminal domain-containing protein	Chromosome	1251	Translation initiation factor IF-2 OS=Syntrophus aciditrophicus (strain SB) OX=56780 GN=infB PE=3 SV=2	-	-
gene0780	-	MULTISPECIES: TcpE family conjugal transfer membrane protein	Chromosome	411	-	-	-
gene0781	-	integrating conjugative element protein, PFL 4693 family	Chromosome	1614	Uncharacterized protein YddE OS=Bacillus subtilis (strain 168) OX=224308 GN=yddE PE=4 SV=1	Type IV secretory pathway, VirB4 component	-
gene0782	-	putative conjugal transfer protein	Chromosome	720	Uncharacterized protein YddE OS=Bacillus subtilis (strain 168) OX=224308 GN=yddE PE=4 SV=1	Type IV secretory pathway, VirB4 component	-
gene0783	-	hypothetical protein	Chromosome	2163	Uncharacterized membrane protein YddG OS=Bacillus subtilis (strain 168) OX=224308 GN=yddG PE=3 SV=1	-	-
gene0784	cwlO	MULTISPECIES: phage tail tip lysozyme	Chromosome	1044	N-acetylmuramoyl-L-alanine amidase domain-containing protein SAOUHSC_02979 OS=Staphylococcus aureus (strain NCTC 8325 / PS 47) OX=93061 GN=SAOUHSC_02979 PE=1 SV=1	Surface antigen	peptidoglycan DL-endopeptidase CwlO [EC:3.4.-.-]
gene0785	-	MULTISPECIES: hypothetical protein	Chromosome	495	-	-	-
gene0786	-	antirestriction protein ArdA	Chromosome	492	-	Antirestriction protein ArdA	-
gene0787	-	MULTISPECIES: excisionase Xis	Chromosome	207	-	-	-
gene0788	int	site-specific integrase	Chromosome	1140	Prophage ps2 probable integrase OS=Lactococcus lactis subsp. lactis (strain IL1403) OX=272623 GN=ps201 PE=3 SV=1	Site-specific recombinase XerD	integrase
gene0803	purM	helix-turn-helix transcriptional regulator	Chromosome	258	HTH-type transcriptional activator BcrR OS=Enterococcus faecalis OX=1351 GN=bcrR PE=1 SV=1	DNA-binding transcriptional regulator, XRE-family HTH domain	phosphoribosylformylglycinamidine cyclo-ligase [EC:6.3.3.1]
gene0804	-	bacteriocin	Chromosome	150	-	-	-
gene0805	K07052	CPBP family intramembrane glutamic endopeptidase	Chromosome	681	UPF0177 protein YaiH OS=Lactococcus lactis subsp. lactis (strain IL1403) OX=272623 GN=yaiH PE=3 SV=1	Membrane protease YdiL, CAAX protease family	CAAX protease family protein
gene0816	-	hypothetical protein	Chromosome	255	-	Uncharacterized membrane protein	-
gene0817	TMEM175	TMEM175 family protein	Chromosome	363	Potassium channel HX13_20290 OS=Chryseobacterium sp. (strain P1-3) OX=1517683 GN=HX13_20290 PE=1 SV=1	Uncharacterized membrane protein	TMEM175 potassium channel family protein
gene0825	-	hypothetical protein	Chromosome	201	-	-	-
gene0826	cspA	MULTISPECIES: cold-shock protein	Chromosome	201	Major cold shock protein OS=Streptococcus pyogenes serotype M3 (strain SSI-1) OX=193567 GN=cspA PE=3 SV=1	Cold shock protein, CspA family	cold shock protein
gene0827	cspA	MULTISPECIES: cold-shock protein	Chromosome	201	Major cold shock protein OS=Streptococcus pyogenes serotype M6 (strain ATCC BAA-946 / MGAS10394) OX=286636 GN=cspA PE=3 SV=2	Cold shock protein, CspA family	cold shock protein
gene0831	int	Integrase	Chromosome	477	Prophage ps2 probable integrase OS=Lactococcus lactis subsp. lactis (strain IL1403) OX=272623 GN=ps201 PE=3 SV=1	Site-specific recombinase XerD	integrase
gene0832	-	type VII secretion protein EccCa	Chromosome	477	-	DNA segregation ATPase FtsK/SpoIIIE or related protein	-
gene0833	-	hypothetical protein	Chromosome	234	-	-	-
gene0836	ltrA	hypothetical protein	Chromosome	333	-	-	RNA-directed DNA polymerase [EC:2.7.7.49]
gene0840	musI	DUF624 domain-containing protein	Chromosome	633	-	Uncharacterized membrane protein YesL	membrane protein
gene0855	FLOT	hypothetical protein	Chromosome	183	-	Uncharacterized membrane protein YqiK, contains Band7/PHB/SPFH domain	flotillin
gene0937	K07497	Mobile element protein	Chromosome	819	Putative transposase InsK for insertion sequence element IS150 OS=Escherichia coli (strain K12) OX=83333 GN=insK PE=2 SV=2	Transposase InsO and inactivated derivatives	putative transposase
gene0952	-	hypothetical protein	Chromosome	174	-	-	-
gene0953	-	fibronectin-binding SSURE repeat-containing protein	Chromosome	1452	-	-	-
gene0954	arlR	DNA-binding response regulator	Chromosome	306	Uncharacterized transcriptional regulatory protein YkoG OS=Bacillus subtilis (strain 168) OX=224308 GN=ykoG PE=3 SV=1	DNA-binding response regulator, OmpR family, contains REC and winged-helix (wHTH) domain	two-component system, OmpR family, response regulator ArlR
gene0955	arlR	Two-component response regulator	Chromosome	333	Uncharacterized transcriptional regulatory protein YkoG OS=Bacillus subtilis (strain 168) OX=224308 GN=ykoG PE=3 SV=1	DNA-binding response regulator, OmpR family, contains REC and winged-helix (wHTH) domain	two-component system, OmpR family, response regulator ArlR
gene0956	arlS	HAMP domain-containing sensor histidine kinase	Chromosome	1182	Signal transduction histidine-protein kinase ArlS OS=Staphylococcus aureus (strain MRSA252) OX=282458 GN=arlS PE=3 SV=1	Signal transduction histidine kinase	two-component system, OmpR family, sensor histidine kinase ArlS [EC:2.7.13.3]
gene0962	K25652	glycosyltransferase family A protein	Chromosome	936	Glycosyltransferase GlyA OS=Streptococcus pneumoniae serotype 4 (strain ATCC BAA-334 / TIGR4) OX=170187 GN=glyA PE=3 SV=1	Glycosyltransferase involved in cell wall bisynthesis	teichoic acid N-acetylgalactosaminyltransferase [EC:2.4.1.-]
gene0963	maa	sugar O-acetyltransferase	Chromosome	483	Maltose O-acetyltransferase OS=Escherichia coli (strain K12) OX=83333 GN=maa PE=1 SV=3	Acetyltransferase, isoleucine patch superfamily	maltose O-acetyltransferase [EC:2.3.1.79]
gene0965	waaO	glycosyltransferase family 8 protein	Chromosome	1194	Lipopolysaccharide 1,2-glucosyltransferase OS=Escherichia coli (strain K12) OX=83333 GN=waaJ PE=1 SV=2	Lipopolysaccharide biosynthesis protein, LPS:glycosyltransferase	UDP-glucose:(glucosyl)LPS alpha-1,3-glucosyltransferase [EC:2.4.1.-]
gene0966	-	GT-D fold domain-containing glycosyltransferase	Chromosome	246	Probable glycosyl transferase Gly OS=Streptococcus gordonii OX=1302 GN=gly PE=3 SV=2	Lipopolysaccharide biosynthesis protein, LPS:glycosyltransferase	-
gene0967	-	GT-D fold domain-containing glycosyltransferase	Chromosome	552	Probable glycosyl transferase Gly OS=Streptococcus gordonii OX=1302 GN=gly PE=3 SV=2	Lipopolysaccharide biosynthesis protein, LPS:glycosyltransferase	-
gene0977	-	hypothetical protein	Chromosome	282	-	-	-
gene0982	glxK	Glycerate kinase	Chromosome	537	Glycerate kinase OS=Bacillus subtilis (strain 168) OX=224308 GN=glxK PE=3 SV=2	Glycerate kinase	glycerate 2-kinase [EC:2.7.1.165]
gene0983	glxK	Glycerate kinase	Chromosome	486	Glycerate kinase OS=Halalkalibacterium halodurans (strain ATCC BAA-125 / DSM 18197 / FERM 7344 / JCM 9153 / C-125) OX=272558 GN=glxK PE=3 SV=2	Glycerate kinase	glycerate 2-kinase [EC:2.7.1.165]
gene0985	-	GNAT family N-acetyltransferase	Chromosome	501	-	Protein N-acetyltransferase, RimJ/RimL family	-
gene1003	-	MULTISPECIES: nuclear transport factor 2 family protein	Chromosome	417	Uncharacterized protein YybH OS=Bacillus subtilis (strain 168) OX=224308 GN=yybH PE=1 SV=1	Ketosteroid isomerase homolog YybH	-
gene1004	-	MULTISPECIES: GNAT family N-acetyltransferase	Chromosome	462	Uncharacterized N-acetyltransferase YdgE OS=Bacillus subtilis (strain 168) OX=224308 GN=ydgE PE=3 SV=1	Ribosomal protein S18 acetylase RimI and related acetyltransferases	-
gene1005	-	hypothetical protein	Chromosome	354	-	-	-
gene1008	-	hypothetical protein	Chromosome	246	-	-	-
gene1016	xerD	MULTISPECIES: tyrosine-type recombinase/integrase	Chromosome	975	Tyrosine recombinase Tlet_1492 OS=Pseudothermotoga lettingae (strain ATCC BAA-301 / DSM 14385 / NBRC 107922 / TMO) OX=416591 GN=Tlet_1492 PE=3 SV=1	Site-specific recombinase XerD	integrase/recombinase XerD
gene1017	-	AbiH family protein	Chromosome	1203	-	-	-
gene1018	-	hypothetical protein	Chromosome	159	-	-	-
gene1035	ABC-2.A	MULTISPECIES: ABC transporter ATP-binding protein	Chromosome	765	ABC transporter ATP-binding protein NatA OS=Bacillus subtilis (strain 168) OX=224308 GN=natA PE=1 SV=1	ABC-type multidrug transport system, ATPase component	ABC-2 type transport system ATP-binding protein
gene1036	ABC-2.P	hypothetical protein	Chromosome	1581	-	-	ABC-2 type transport system permease protein
gene1037	catE	VOC family protein	Chromosome	846	Catechol-2,3-dioxygenase OS=Bacillus subtilis (strain 168) OX=224308 GN=catE PE=1 SV=2	Catechol-2,3-dioxygenase	catechol 2,3-dioxygenase [EC:1.13.11.2]
gene1047	tagH	ATP-binding cassette domain-containing protein	Chromosome	1431	Teichoic acids export ATP-binding protein TagH OS=Lactococcus lactis subsp. lactis (strain IL1403) OX=272623 GN=tagH PE=3 SV=1	ABC-type polysaccharide/polyol phosphate transport system, ATPase component	teichoic acid transport system ATP-binding protein [EC:7.5.2.4]
gene1048	tagG	ABC transporter permease	Chromosome	807	Teichoic acid translocation permease protein TagG OS=Bacillus subtilis (strain 168) OX=224308 GN=tagG PE=1 SV=1	ABC-type polysaccharide/teichoic acid/polyol phosphate export permease	teichoic acid transport system permease protein
gene1049	tarS	glycosyltransferase family 2 protein	Chromosome	1479	Poly(ribitol-phosphate) beta-glucosyltransferase OS=Bacillus spizizenii (strain ATCC 23059 / NRRL B-14472 / W23) OX=655816 GN=tarQ PE=1 SV=1	Glycosyltransferase involved in cell wall bisynthesis	poly(ribitol-phosphate) beta-N-acetylglucosaminyltransferase [EC:2.4.1.355]
gene1050	tarS	glycosyltransferase family 2 protein	Chromosome	2202	Poly(ribitol-phosphate) beta-glucosyltransferase OS=Bacillus spizizenii (strain ATCC 23059 / NRRL B-14472 / W23) OX=655816 GN=tarQ PE=1 SV=1	Glycosyltransferase involved in cell wall bisynthesis	poly(ribitol-phosphate) beta-N-acetylglucosaminyltransferase [EC:2.4.1.355]
gene1051	-	hypothetical protein	Chromosome	1029	-	-	-
gene1052	-	XcbB/CpsF family capsular polysaccharide biosynthesis protein	Chromosome	1338	-	-	-
gene1053	tagF	glycosyltransferase family 2 protein	Chromosome	2988	Uncharacterized glycosyltransferase EpsJ OS=Bacillus subtilis (strain 168) OX=224308 GN=epsJ PE=2 SV=1	Glycosyltransferase involved in cell wall bisynthesis	CDP-glycerol glycerophosphotransferase [EC:2.7.8.12]
gene1054	ugd	nucleotide sugar dehydrogenase	Chromosome	1170	UDP-glucose 6-dehydrogenase OS=Escherichia coli O157:H7 OX=83334 GN=ugd PE=3 SV=1	UDP-glucose 6-dehydrogenase	UDPglucose 6-dehydrogenase [EC:1.1.1.22]
gene1055	neuO	acyltransferase	Chromosome	1044	Polysialic acid O-acetyltransferase OS=Escherichia coli O1:K1 / APEC OX=405955 GN=neuO PE=1 SV=1	Acetyltransferase, isoleucine patch superfamily	polysialic-acid O-acetyltransferase [EC:2.3.1.136]
gene1056	-	hypothetical protein	Chromosome	822	-	-	-
gene1057	glf	UDP-galactopyranose mutase	Chromosome	1131	UDP-galactopyranose mutase OS=Escherichia coli (strain K12) OX=83333 GN=glf PE=1 SV=1	UDP-galactopyranose mutase	UDP-galactopyranose mutase [EC:5.4.99.9]
gene1058	GE	SGNH/GDSL hydrolase family protein	Chromosome	1287	-	Lysophospholipase L1 or related esterase. Includes spore coat protein LipC/YcsK	(4-O-methyl)-D-glucuronate---lignin esterase [EC:3.1.1.117]
gene1059	abfA	putative glycosyl hydrolase	Chromosome	1002	Extracellular endo-alpha-(1->5)-L-arabinanase OS=Thermotoga petrophila (strain ATCC BAA-488 / DSM 13995 / JCM 10881 / RKU-1) OX=390874 GN=Tpet_0637 PE=1 SV=1	Beta-xylosidase	alpha-L-arabinofuranosidase [EC:3.2.1.55]
gene1060	-	DUF6270 domain-containing protein	Chromosome	1182	-	-	-
gene1069	-	hypothetical protein	Chromosome	489	-	-	-
gene1093	-	6-pyruvoyl-tetrahydropterin synthase-related protein	Chromosome	1845	Uncharacterized protein llmg_1573 OS=Lactococcus lactis subsp. cremoris (strain MG1363) OX=416870 GN=llmg_1573 PE=4 SV=1	Predicted membrane glycosyltransferase TK1552, contains 6-pyruvoyl-tetrahydropterin synthase (PTPS)-related domain	-
gene1099	K07497	transposase	Chromosome	864	Putative transposase InsK for insertion sequence element IS150 OS=Escherichia coli (strain K12) OX=83333 GN=insK PE=2 SV=2	Transposase InsO and inactivated derivatives	putative transposase
gene1100	K07483	hypothetical protein	Chromosome	315	-	-	transposase
gene1101	-	DUF805 domain-containing protein	Chromosome	1335	-	Uncharacterized membrane protein YhaH, DUF805 family	-
gene1102	-	hypothetical protein	Chromosome	354	-	-	-
gene1103	-	hypothetical protein	Chromosome	402	-	-	-
gene1104	-	hypothetical protein	Chromosome	369	-	-	-
gene1105	zntA	heavy metal translocating P-type ATPase	Chromosome	1863	Probable cadmium-transporting ATPase OS=Alkalihalophilus pseudofirmus (strain ATCC BAA-2126 / JCM 17055 / OF4) OX=398511 GN=cadA PE=3 SV=2	Cation-transporting P-type ATPase	Zn2+/Cd2+-exporting ATPase [EC:7.2.2.12 7.2.2.21]
gene1106	copZ	Copper chaperone	Chromosome	138	-	Copper chaperone CopZ	copper chaperone
gene1107	dps	hypothetical protein	Chromosome	540	-	DNA-binding ferritin-like protein (oxidative damage protectant)	starvation-inducible DNA-binding protein
gene1108	flp	Crp/Fnr family transcriptional regulator	Chromosome	690	Probable transcriptional regulator flp OS=Lacticaseibacillus casei OX=1582 GN=flp PE=4 SV=1	cAMP-binding domain of CRP or a regulatory subunit of cAMP-dependent protein kinases	CRP/FNR family transcriptional regulator, anaerobic regulatory protein
gene1137	-	hypothetical protein	Chromosome	225	-	-	-
gene1138	-	HTH domain-containing protein	Chromosome	399	Uncharacterized HTH-type transcriptional regulator YobV OS=Bacillus subtilis (strain 168) OX=224308 GN=yobV PE=4 SV=1	Predicted DNA-binding transcriptional regulator YobV, contains HTH and WYL domains	-
gene1139	K06893	hypothetical protein	Chromosome	381	-	-	uncharacterized protein
gene1156	K07126	helix-turn-helix domain-containing protein	Chromosome	1068	Beta-lactamase HcpA OS=Helicobacter pylori (strain ATCC 700392 / 26695) OX=85962 GN=hcpA PE=1 SV=1	-	uncharacterized protein
gene1157	-	KxYKxGKxW signal peptide domain-containing protein	Chromosome	3804	-	-	-
gene1158	-	hypothetical protein	Chromosome	927	-	-	-
gene1160	-	BspA family leucine-rich repeat surface protein	Chromosome	2193	-	-	-
gene1200	hexR	MurR/RpiR family transcriptional regulator	Chromosome	633	Uncharacterized HTH-type transcriptional regulator CPE0189 OS=Clostridium perfringens (strain 13 / Type A) OX=195102 GN=CPE0189 PE=4 SV=1	DNA-binding transcriptional regulator, MurR/RpiR family, contains HTH and SIS domains	RpiR family transcriptional regulator, carbohydrate utilization regulator
gene1201	ABC.PE.S	ABC transporter substrate-binding protein	Chromosome	1545	Probable D,D-dipeptide-binding periplasmic protein DdpA OS=Escherichia coli (strain K12) OX=83333 GN=ddpA PE=2 SV=1	ABC-type transport system, periplasmic component	peptide/nickel transport system substrate-binding protein
gene1202	ddpF	ABC transporter ATP-binding protein	Chromosome	1101	Probable peptide ABC transporter ATP-binding protein y4tS OS=Sinorhizobium fredii (strain NBRC 101917 / NGR234) OX=394 GN=NGR_a01400 PE=3 SV=1	ABC-type dipeptide/oligopeptide/nickel transport system, ATPase component	peptide/nickel transport system ATP-binding protein
gene1203	ABC.PE.P	ABC transporter permease	Chromosome	981	Oligopeptide transport system permease protein AppB OS=Bacillus subtilis (strain 168) OX=224308 GN=appB PE=3 SV=2	ABC-type dipeptide/oligopeptide/nickel transport system, permease component	peptide/nickel transport system permease protein
gene1204	ABC.PE.P1	ABC transporter permease	Chromosome	1020	Oligopeptide transport system permease protein AppC OS=Bacillus subtilis (strain 168) OX=224308 GN=appC PE=3 SV=1	ABC-type dipeptide/oligopeptide/nickel transport system, permease component	peptide/nickel transport system permease protein
gene1205	ddpD	ABC transporter ATP-binding protein	Chromosome	1065	Oligopeptide transport ATP-binding protein OppD OS=Bacillus subtilis (strain 168) OX=224308 GN=oppD PE=1 SV=2	ABC-type dipeptide/oligopeptide/nickel transport system, ATPase component	peptide/nickel transport system ATP-binding protein
gene1206	bglX	glycoside hydrolase family 3 N-terminal domain-containing protein	Chromosome	2145	Periplasmic beta-glucosidase OS=Escherichia coli (strain K12) OX=83333 GN=bglX PE=3 SV=2	Periplasmic beta-glucosidase and related glycosidases	beta-glucosidase [EC:3.2.1.21]
gene1207	bglA	6-phospho-beta-glucosidase	Chromosome	1443	Aryl-phospho-beta-D-glucosidase BglA OS=Bacillus subtilis (strain 168) OX=224308 GN=bglA PE=1 SV=1	Beta-glucosidase/6-phospho-beta-glucosidase/beta-galactosidase	6-phospho-beta-glucosidase [EC:3.2.1.86]
gene1208	bglK	ROK family protein	Chromosome	948	Beta-glucoside kinase OS=Klebsiella pneumoniae OX=573 GN=bglK PE=1 SV=1	Sugar kinase of the NBD/HSP70 family, may contain an N-terminal HTH domain	beta-glucoside kinase [EC:2.7.1.85]
gene1222	-	phosphotransferase	Chromosome	945	-	-	-
gene1223	-	DUF3324 domain-containing protein	Chromosome	495	-	-	-
gene1224	-	DUF916 domain-containing protein	Chromosome	459	-	-	-
gene1225	-	WxL domain-containing protein	Chromosome	525	-	-	-
gene1226	-	hypothetical protein	Chromosome	2472	-	-	-
gene1237	-	hypothetical protein	Chromosome	150	-	-	-
gene1270	pobR	AraC family transcriptional regulator	Chromosome	900	Msm operon regulatory protein OS=Streptococcus mutans serotype c (strain ATCC 700610 / UA159) OX=210007 GN=msmR PE=4 SV=2	AraC-type DNA-binding domain and AraC-containing proteins	AraC family transcriptional regulator, transcriptional activator of pobA
gene1271	yitG	MFS transporter	Chromosome	1197	-	Predicted arabinose efflux permease AraJ, MFS family	MFS transporter, ACDE family, multidrug resistance protein
gene1272	E3.2.1.58	cellulase family glycosylhydrolase	Chromosome	1182	Probable glucan 1,3-beta-glucosidase A OS=Emericella nidulans (strain FGSC A4 / ATCC 38163 / CBS 112.46 / NRRL 194 / M139) OX=227321 GN=exgA PE=3 SV=2	Aryl-phospho-beta-D-glucosidase BglC, GH1 family	glucan 1,3-beta-glucosidase [EC:3.2.1.58]
gene1273	xynB	family 43 glycosylhydrolase	Chromosome	1662	Beta-xylosidase OS=Bacillus pumilus OX=1408 GN=xynB PE=1 SV=2	Beta-xylosidase	xylan 1,4-beta-xylosidase [EC:3.2.1.37]
gene1274	K07493	Transposase	Chromosome	1182	Transposase for insertion sequence element IS905 OS=Lactococcus lactis subsp. lactis (strain IL1403) OX=272623 GN=tra905 PE=3 SV=1	Transposase (or an inactivated derivative)	putative transposase
gene1275	K07149	membrane protein	Chromosome	651	Uncharacterized protein YyaS OS=Bacillus subtilis (strain 168) OX=224308 GN=yyaS PE=4 SV=1	Uncharacterized membrane protein YczE	uncharacterized protein
gene1278	galR	LacI family DNA-binding transcriptional regulator	Chromosome	1047	Ribose operon repressor OS=Halalkalibacterium halodurans (strain ATCC BAA-125 / DSM 18197 / FERM 7344 / JCM 9153 / C-125) OX=272558 GN=rbsR PE=3 SV=1	DNA-binding transcriptional regulator, LacI/PurR family	LacI family transcriptional regulator, galactose operon repressor
gene1279	gfrE	SIS domain-containing protein	Chromosome	1083	Glutamine--fructose-6-phosphate aminotransferase [isomerizing] OS=Synechocystis sp. (strain ATCC 27184 / PCC 6803 / Kazusa) OX=1111708 GN=glmS PE=3 SV=3	Glucosamine 6-phosphate synthetase, contains amidotransferase and phosphosugar isomerase domains	glucoselysine-6-phosphate deglycase
gene1280	glk	ROK family protein	Chromosome	711	Glucokinase OS=Halalkalibacterium halodurans (strain ATCC BAA-125 / DSM 18197 / FERM 7344 / JCM 9153 / C-125) OX=272558 GN=glcK PE=3 SV=1	Sugar kinase of the NBD/HSP70 family, may contain an N-terminal HTH domain	glucokinase [EC:2.7.1.2]
gene1281	-	ROK family protein	Chromosome	222	-	Sugar kinase of the NBD/HSP70 family, may contain an N-terminal HTH domain	-
gene1282	-	glycoside hydrolase family 9 protein	Chromosome	2388	Endoglucanase D OS=Acetivibrio thermocellus (strain ATCC 27405 / DSM 1237 / JCM 9322 / NBRC 103400 / NCIMB 10682 / NRRL B-4536 / VPI 7372) OX=203119 GN=celD PE=1 SV=1	-	-
gene1283	celB	PTS transporter subunit EIIC	Chromosome	1308	Lichenan permease IIC component OS=Bacillus subtilis (strain 168) OX=224308 GN=licC PE=2 SV=1	Phosphotransferase system cellobiose-specific component IIC	cellobiose PTS system EIIC component
gene1284	ycsE	Cof-type HAD-IIB family hydrolase	Chromosome	813	Putative phosphatase MPN_383 OS=Mycoplasma pneumoniae (strain ATCC 29342 / M129 / Subtype 1) OX=272634 GN=MPN_383 PE=3 SV=1	Hydroxymethylpyrimidine pyrophosphatase and other HAD family phosphatases	5-amino-6-(5-phospho-D-ribitylamino)uracil phosphatase [EC:3.1.3.104]
gene1285	K07493	Transposase	Chromosome	1182	Transposase for insertion sequence element IS905 OS=Lactococcus lactis subsp. lactis (strain IL1403) OX=272623 GN=tra905 PE=3 SV=1	Transposase (or an inactivated derivative)	putative transposase
gene1293	hisZ	ATP phosphoribosyltransferase regulatory subunit	Chromosome	729	ATP phosphoribosyltransferase regulatory subunit OS=Lactococcus lactis subsp. cremoris (strain MG1363) OX=416870 GN=hisZ PE=3 SV=1	ATP phosphoribosyltransferase regulatory subunit HisZ	ATP phosphoribosyltransferase regulatory subunit
gene1294	hisZ	ATP phosphoribosyltransferase regulatorysubunit	Chromosome	246	ATP phosphoribosyltransferase regulatory subunit OS=Lactococcus lactis subsp. cremoris (strain MG1363) OX=416870 GN=hisZ PE=3 SV=1	ATP phosphoribosyltransferase regulatory subunit HisZ	ATP phosphoribosyltransferase regulatory subunit
gene1295	hisG	ATP phosphoribosyltransferase	Chromosome	627	ATP phosphoribosyltransferase OS=Lactococcus lactis subsp. cremoris (strain MG1363) OX=416870 GN=hisG PE=3 SV=1	ATP phosphoribosyltransferase	ATP phosphoribosyltransferase [EC:2.4.2.17]
gene1308	-	hypothetical protein	Chromosome	534	-	-	-
gene1322	-	hypothetical protein	Chromosome	288	-	-	-
gene1323	xerD	MULTISPECIES: tyrosine recombinase XerS	Chromosome	1056	Tyrosine recombinase XerS OS=Lactococcus lactis subsp. lactis (strain IL1403) OX=272623 GN=xerS PE=3 SV=1	Site-specific recombinase XerD	integrase/recombinase XerD
gene1324	-	MULTISPECIES: hypothetical protein	Chromosome	204	-	-	-
gene1325	arsB	ACR3 family arsenite efflux transporter	Chromosome	1053	Arsenite resistance protein ArsB OS=Bacillus subtilis (strain 168) OX=224308 GN=arsB PE=3 SV=2	Arsenite efflux pump ArsB, ACR3 family	arsenite transporter
gene1326	CoADR	hypothetical protein	Chromosome	1662	NAD(P)H sulfur oxidoreductase (CoA-dependent) OS=Thermococcus kodakarensis (strain ATCC BAA-918 / JCM 12380 / KOD1) OX=69014 GN=TK1299 PE=1 SV=1	NADPH-dependent 2,4-dienoyl-CoA reductase, sulfur reductase, or a related oxidoreductase	CoA-dependent NAD(P)H sulfur oxidoreductase [EC:1.8.1.18]
gene1327	arsA	arsenical pump-driving ATPase	Chromosome	1716	Arsenical pump-driving ATPase OS=Acidiphilium multivorum (strain DSM 11245 / JCM 8867 / NBRC 100883 / AIU 301) OX=926570 GN=arsA PE=3 SV=1	Anion-transporting ATPase, ArsA/GET3 family	arsenite/tail-anchored protein-transporting ATPase [EC:7.3.2.7 7.3.-.-]
gene1328	AS3MT	MULTISPECIES: arsenite efflux transporter metallochaperone ArsD	Chromosome	396	Arsenical resistance operon trans-acting repressor ArsD OS=Escherichia coli OX=562 GN=arsD PE=1 SV=2	Protein-tyrosine-phosphatase	arsenite methyltransferase [EC:2.1.1.137]
gene1329	arsR	MULTISPECIES: metalloregulator ArsR/SmtB family transcription factor	Chromosome	324	Arsenical resistance operon repressor OS=Staphylococcus xylosus OX=1288 GN=arsR PE=4 SV=1	DNA-binding transcriptional regulator, ArsR family	ArsR family transcriptional regulator, arsenate/arsenite/antimonite-responsive transcriptional repressor
gene1331	K07493	Transposase	Chromosome	1176	Transposase for insertion sequence element IS905 OS=Lactococcus lactis subsp. lactis (strain IL1403) OX=272623 GN=tra905 PE=3 SV=1	Transposase (or an inactivated derivative)	putative transposase
gene1333	-	hypothetical protein	Chromosome	141	-	-	-
gene1334	-	hypothetical protein	Chromosome	156	-	-	-
gene1344	K07493	Transposase	Chromosome	1182	Transposase for insertion sequence element IS905 OS=Lactococcus lactis subsp. lactis (strain IL1403) OX=272623 GN=tra905 PE=3 SV=1	Transposase (or an inactivated derivative)	putative transposase
gene1346	K07497	IS3 family transposase	Chromosome	840	Transposase for insertion sequence element IS904 OS=Lactococcus lactis subsp. lactis (strain IL1403) OX=272623 GN=nisX1 PE=3 SV=1	Transposase InsO and inactivated derivatives	putative transposase
gene1348	K07483	helix-turn-helix domain-containing protein	Chromosome	582	Insertion element IS1223 uncharacterized 20.7 kDa protein OS=Lactobacillus johnsonii OX=33959 PE=3 SV=1	Transposase InsE and inactivated derivatives	transposase
gene1349	K07497	transposase	Chromosome	864	Putative transposase InsK for insertion sequence element IS150 OS=Escherichia coli (strain K12) OX=83333 GN=insK PE=2 SV=2	Transposase InsO and inactivated derivatives	putative transposase
gene1350	-	STM3941 family protein	Chromosome	1206	-	-	-
gene1351	-	hypothetical protein	Chromosome	522	-	-	-
gene1366	wecB	UDP-N-acetylglucosamine 2-epimerase	Chromosome	378	UDP-N-acetylglucosamine 2-epimerase OS=Bacillus subtilis (strain 168) OX=224308 GN=mnaA PE=1 SV=1	UDP-N-acetylglucosamine 2-epimerase	UDP-N-acetylglucosamine 2-epimerase (non-hydrolysing) [EC:5.1.3.14]
gene1367	wecB	UDP-N-acetylglucosamine 2-epimerase	Chromosome	387	UDP-N-acetylglucosamine 2-epimerase OS=Bacillus subtilis (strain 168) OX=224308 GN=mnaA PE=1 SV=1	UDP-N-acetylglucosamine 2-epimerase	UDP-N-acetylglucosamine 2-epimerase (non-hydrolysing) [EC:5.1.3.14]
gene1368	wecB	UDP-N-acetylglucosamine 2-epimerase	Chromosome	252	UDP-N-acetylglucosamine 2-epimerase OS=Salmonella borreze OX=55400 GN=rfbC PE=3 SV=1	UDP-N-acetylglucosamine 2-epimerase	UDP-N-acetylglucosamine 2-epimerase (non-hydrolysing) [EC:5.1.3.14]
gene1369	-	DUF4811 domain-containing protein	Chromosome	837	-	-	-
gene1370	mdeA	MDR family MFS transporter	Chromosome	936	Uncharacterized MFS-type transporter YcnB OS=Bacillus subtilis (strain 168) OX=224308 GN=ycnB PE=3 SV=1	Sugar phosphate permease	MFS transporter, DHA2 family, multidrug resistance protein
gene1371	mdeA	MFS transporter	Chromosome	624	Uncharacterized MFS-type transporter YcnB OS=Bacillus subtilis (strain 168) OX=224308 GN=ycnB PE=3 SV=1	Predicted arabinose efflux permease AraJ, MFS family	MFS transporter, DHA2 family, multidrug resistance protein
gene1372	ohrR	MarR family transcriptional regulator	Chromosome	384	Uncharacterized HTH-type transcriptional regulator YfiV OS=Bacillus subtilis (strain 168) OX=224308 GN=yfiV PE=4 SV=1	DNA-binding transcriptional regulator, MarR family	MarR family transcriptional regulator, organic hydroperoxide resistance regulator
gene1375	-	hypothetical protein	Chromosome	459	-	-	-
gene1380	vanY	hypothetical protein	Chromosome	348	-	Serine protease, subtilisin family	zinc D-Ala-D-Ala carboxypeptidase [EC:3.4.17.14]
gene1381	sspA	trypsin-like peptidase domain-containing protein	Chromosome	828	Glutamyl endopeptidase OS=Bacillus licheniformis (strain ATCC 14580 / DSM 13 / JCM 2505 / CCUG 7422 / NBRC 12200 / NCIMB 9375 / NCTC 10341 / NRRL NRS-1264 / Gibson 46) OX=279010 GN=blaSE PE=1 SV=2	V8-like Glu-specific endopeptidase	glutamyl endopeptidase [EC:3.4.21.19]
gene1382	-	hypothetical protein	Chromosome	132	-	-	-
gene1383	-	glycoside hydrolase, family 25	Chromosome	489	-	D-alanyl-D-alanine carboxypeptidase	-
gene1384	vanY	glycoside hydrolase, family 25	Chromosome	591	-	D-alanyl-D-alanine carboxypeptidase	zinc D-Ala-D-Ala carboxypeptidase [EC:3.4.17.14]
gene1385	-	hypothetical protein	Chromosome	588	-	-	-
gene1408	-	hypothetical protein	Chromosome	1050	-	-	-
gene1411	-	metallophosphoesterase	Chromosome	1728	-	-	-
gene1412	aguA	alpha-glucuronidase	Chromosome	1995	Xylan alpha-(1->2)-glucuronosidase OS=Geobacillus stearothermophilus OX=1422 GN=aguA PE=1 SV=1	Alpha-glucuronidase	alpha-glucuronidase [EC:3.2.1.139]
gene1413	pgdA	polysaccharide deacetylase family protein	Chromosome	627	Peptidoglycan-N-acetylglucosamine deacetylase OS=Streptococcus pneumoniae (strain ATCC BAA-255 / R6) OX=171101 GN=pgdA PE=1 SV=1	Peptidoglycan/xylan/chitin deacetylase, PgdA/NodB/CDA1 family	peptidoglycan-N-acetylglucosamine deacetylase [EC:3.5.1.104]
gene1414	rexA	glycosyl hydrolase family 8	Chromosome	897	Reducing end xylose-releasing exo-oligoxylanase OS=Bifidobacterium adolescentis (strain ATCC 15703 / DSM 20083 / NCTC 11814 / E194a) OX=367928 GN=xylA PE=1 SV=1	Endo-1,4-beta-D-glucanase Y	oligosaccharide reducing-end xylanase [EC:3.2.1.156]
gene1415	cebG	carbohydrate ABC transporter permease	Chromosome	855	Arabinooligosaccharides transport system permease protein AraQ OS=Halalkalibacterium halodurans (strain ATCC BAA-125 / DSM 18197 / FERM 7344 / JCM 9153 / C-125) OX=272558 GN=araQ PE=3 SV=1	ABC-type glycerol-3-phosphate transport system, permease component	cellobiose transport system permease protein
gene1416	cebF	sugar ABC transporter permease	Chromosome	960	Lactose transport system permease protein LacF OS=Rhizobium radiobacter OX=358 GN=lacF PE=2 SV=1	ABC-type sugar transport system, permease component	cellobiose transport system permease protein
gene1417	cebE	extracellular solute-binding protein	Chromosome	1308	-	ABC-type glycerol-3-phosphate transport system, periplasmic component	cellobiose transport system substrate-binding protein
gene1420	SIAE	sialate O-acetylesterase	Chromosome	1311	Sialate O-acetylesterase OS=Mus musculus OX=10090 GN=Siae PE=1 SV=3	Peptidoglycan/xylan/chitin deacetylase, PgdA/NodB/CDA1 family	sialate O-acetylesterase [EC:3.1.1.53]
gene1421	SIAE	9-O-acetylesterase	Chromosome	474	-	Lysophospholipase L1 or related esterase. Includes spore coat protein LipC/YcsK	sialate O-acetylesterase [EC:3.1.1.53]
gene1422	K07493	Transposase	Chromosome	1182	Transposase for insertion sequence element IS905 OS=Lactococcus lactis subsp. lactis (strain IL1403) OX=272623 GN=tra905 PE=3 SV=1	Transposase (or an inactivated derivative)	putative transposase
gene1423	-	DUF3883 domain-containing protein	Chromosome	1011	-	-	-
gene1424	-	SLC13 family permease	Chromosome	933	Uncharacterized transporter MJ0456 OS=Methanocaldococcus jannaschii (strain ATCC 43067 / DSM 2661 / JAL-1 / JCM 10045 / NBRC 100440) OX=243232 GN=MJ0456 PE=3 SV=1	Na+/H+ antiporter NhaD or related arsenite permease	-
gene1425	cobC	histidine phosphatase family protein	Chromosome	597	Phosphoserine phosphatase 1 OS=Hydrogenobacter thermophilus (strain DSM 6534 / IAM 12695 / TK-6) OX=608538 GN=pspA PE=1 SV=1	Broad specificity phosphatase PhoE	alpha-ribazole phosphatase [EC:3.1.3.73]
gene1426	ybjI	HAD family hydrolase	Chromosome	777	5-amino-6-(5-phospho-D-ribitylamino)uracil phosphatase YbjI OS=Escherichia coli (strain K12) OX=83333 GN=ybjI PE=1 SV=3	Hydroxymethylpyrimidine pyrophosphatase and other HAD family phosphatases	FMN hydrolase / 5-amino-6-(5-phospho-D-ribitylamino)uracil phosphatase [EC:3.1.3.102 3.1.3.104]
gene1427	ybjI	Cof-type HAD-IIB family hydrolase	Chromosome	534	Sugar phosphatase YbiV OS=Escherichia coli (strain K12) OX=83333 GN=ybiV PE=1 SV=1	Hydroxymethylpyrimidine pyrophosphatase and other HAD family phosphatases	FMN hydrolase / 5-amino-6-(5-phospho-D-ribitylamino)uracil phosphatase [EC:3.1.3.102 3.1.3.104]
gene1428	ybjI	hypothetical protein	Chromosome	138	5-amino-6-(5-phospho-D-ribitylamino)uracil phosphatase YbjI OS=Escherichia coli (strain K12) OX=83333 GN=ybjI PE=1 SV=3	Hydroxymethylpyrimidine pyrophosphatase and other HAD family phosphatases	FMN hydrolase / 5-amino-6-(5-phospho-D-ribitylamino)uracil phosphatase [EC:3.1.3.102 3.1.3.104]
gene1429	maa	sugar O-acetyltransferase	Chromosome	627	Putative acetyltransferase YJL218W OS=Saccharomyces cerevisiae (strain ATCC 204508 / S288c) OX=559292 GN=YJL218W PE=1 SV=1	Acetyltransferase, isoleucine patch superfamily	maltose O-acetyltransferase [EC:2.3.1.79]
gene1430	gloA	VOC family protein	Chromosome	243	Uncharacterized protein YyaH OS=Bacillus subtilis (strain 168) OX=224308 GN=yyaH PE=4 SV=1	Catechol 2,3-dioxygenase or related enzyme, vicinal oxygen chelate (VOC) family	lactoylglutathione lyase [EC:4.4.1.5]
gene1431	yitG	MFS transporter	Chromosome	1134	Protein TsgA homolog OS=Buchnera aphidicola subsp. Schizaphis graminum (strain Sg) OX=198804 GN=tsgA PE=3 SV=1	Predicted arabinose efflux permease AraJ, MFS family	MFS transporter, ACDE family, multidrug resistance protein
gene1432	nagC	ROK family protein	Chromosome	972	Xylose repressor OS=Bacillus subtilis (strain 168) OX=224308 GN=xylR PE=3 SV=3	Sugar kinase of the NBD/HSP70 family, may contain an N-terminal HTH domain	N-acetylglucosamine repressor
gene1433	kdcA	alpha-keto acid decarboxylase family protein	Chromosome	1644	Indole-3-pyruvate decarboxylase OS=Enterobacter cloacae OX=550 GN=ipdC PE=1 SV=1	TPP-dependent 2-oxoacid decarboxylase, includes indolepyruvate decarboxylase	branched-chain-2-oxoacid decarboxylase [EC:4.1.1.72]
gene1434	-	helix-turn-helix domain-containing protein	Chromosome	471	HTH-type transcriptional regulator PetP OS=Rhodobacter capsulatus (strain ATCC BAA-309 / NBRC 16581 / SB1003) OX=272942 GN=petP PE=4 SV=2	DNA-binding transcriptional regulator, MarR family	-
gene1435	cysL	LysR family transcriptional regulator	Chromosome	831	HTH-type transcriptional activator CmpR OS=Synechococcus sp. (strain ATCC 27144 / PCC 6301 / SAUG 1402/1) OX=269084 GN=cmpR PE=3 SV=1	DNA-binding transcriptional regulator, LysR family	LysR family transcriptional regulator, transcriptional activator of the cysJI operon
gene1436	IDS	alpha/beta hydrolase	Chromosome	774	Esterase LipC OS=Mycobacterium tuberculosis (strain ATCC 25618 / H37Rv) OX=83332 GN=lipC PE=1 SV=1	Acetyl esterase/lipase	iduronate 2-sulfatase [EC:3.1.6.13]
gene1437	-	hypothetical protein	Chromosome	198	-	-	-
gene1438	lyxA	D-lyxose/D-mannose family sugar isomerase	Chromosome	519	D-lyxose/D-mannose isomerase OS=Thermosediminibacter oceani (strain ATCC BAA-1034 / DSM 16646 / JW/IW-1228P) OX=555079 GN=Toce_1877 PE=1 SV=1	D-lyxose ketol-isomerase	D-lyxose ketol-isomerase [EC:5.3.1.15]
gene1439	fruA	PTS fructose transporter subunit IIC	Chromosome	1104	PTS system fructose-specific EIIB'BC component OS=Rhodobacter capsulatus OX=1061 GN=fruA PE=3 SV=1	Phosphotransferase system, fructose-specific IIC component	fructose PTS system EIIBC or EIIC component [EC:2.7.1.202]
gene1440	fruAb	fructose PTS transporter subunit IIB	Chromosome	315	PTS system fructose-like EIIB component 2 OS=Shigella flexneri OX=623 GN=frwB PE=3 SV=1	Phosphotransferase system fructose-specific component IIB	fructose PTS system EIIB component [EC:2.7.1.202]
gene1441	fbaA	ketose-bisphosphate aldolase	Chromosome	876	D-tagatose-1,6-bisphosphate aldolase subunit GatY OS=Klebsiella pneumoniae subsp. pneumoniae (strain ATCC 700721 / MGH 78578) OX=272620 GN=gatY PE=3 SV=1	Fructose/tagatose bisphosphate aldolase	fructose-bisphosphate aldolase, class II [EC:4.1.2.13]
gene1442	fruB	fructose PTS transporter subunit IIA	Chromosome	465	PTS system 2-O-alpha-mannosyl-D-glycerate-specific EIIABC component OS=Escherichia coli (strain K12) OX=83333 GN=mngA PE=1 SV=1	Phosphotransferase system mannitol/fructose-specific IIA domain (Ntr-type)	fructose PTS system EIIA component [EC:2.7.1.202]
gene1443	mtlR	PRD domain-containing protein	Chromosome	1515	Transcriptional regulator ManR OS=Bacillus subtilis (strain 168) OX=224308 GN=manR PE=1 SV=2	Transcriptional antiterminator	mannitol operon transcriptional activator
gene1444	-	hypothetical protein	Chromosome	363	-	Uncharacterized conserved protein DfsB/IRC4, DUF1706 (PF08020) domain	-
gene1449	sadA	bacterial Ig-like domain-containing protein	Chromosome	1686	Serine-rich adhesin for platelets OS=Staphylococcus aureus (strain MW2) OX=196620 GN=sraP PE=1 SV=1	Clumping factor A-related surface protein, MSCRAMM (microbial surface components recognizing adhesive matrix molecules) family, DEv-IgG fold	trimeric autotransporter adhesin
gene1450	LYSN	PLP-dependent aminotransferase family protein	Chromosome	1413	Uncharacterized HTH-type transcriptional regulator YdeF OS=Bacillus subtilis (strain 168) OX=224308 GN=ydeF PE=3 SV=2	DNA-binding transcriptional regulator, MocR family, contains an aminotransferase domain	2-aminoadipate transaminase [EC:2.6.1.-]
gene1451	RUFY1_2	PhzF family phenazine biosynthesis protein	Chromosome	783	Uncharacterized isomerase PA3578 OS=Pseudomonas aeruginosa (strain ATCC 15692 / DSM 22644 / CIP 104116 / JCM 14847 / LMG 12228 / 1C / PRS 101 / PAO1) OX=208964 GN=PA3578 PE=3 SV=1	Predicted epimerase YddE/YHI9, PhzF superfamily	RUN and FYVE domain-containing protein 1/2
gene1452	ala	ornithine cyclodeaminase family protein	Chromosome	957	Delta(1)-pyrroline-2-carboxylate reductase OS=Bacillus thuringiensis subsp. konkukian (strain 97-27) OX=281309 GN=arcB PE=1 SV=1	Ornithine cyclodeaminase/archaeal alanine dehydrogenase, mu-crystallin family	alanine dehydrogenase [EC:1.4.1.1]
gene1455	parM	ParM/StbA family protein	Chromosome	1140	-	-	plasmid segregation protein ParM
gene1456	-	hypothetical protein	Chromosome	867	-	-	-
gene1466	bapA	phage tail tube protein	Chromosome	4644	-	Ca2+-binding protein, RTX toxin-related	large repetitive protein
gene1469	rlmA1	methyltransferase domain-containing protein	Chromosome	816	23S rRNA (guanine(745)-N(1))-methyltransferase OS=Escherichia coli (strain K12) OX=83333 GN=rlmA PE=1 SV=1	Ubiquinone/menaquinone biosynthesis C-methylase UbiE/MenG	23S rRNA (guanine745-N1)-methyltransferase [EC:2.1.1.187]
gene1485	-	hypothetical protein	Chromosome	459	-	-	-
gene1496	glpA	glycerol-3-phosphate dehydrogenase/oxidase	Chromosome	1578	Glycerol-3-phosphate dehydrogenase, mitochondrial OS=Bos taurus OX=9913 GN=GPD2 PE=2 SV=1	Glycerol-3-phosphate dehydrogenase	glycerol-3-phosphate dehydrogenase [EC:1.1.5.3]
gene1503	-	hypothetical protein	Chromosome	219	-	-	-
gene1518	-	immunoglobulin-like domain-containing protein	Chromosome	414	-	-	-
gene1519	gloA	VOC family protein	Chromosome	423	Uncharacterized protein Sfri_3691 OS=Shewanella frigidimarina (strain NCIMB 400) OX=318167 GN=Sfri_3691 PE=4 SV=2	Catechol 2,3-dioxygenase or related enzyme, vicinal oxygen chelate (VOC) family	lactoylglutathione lyase [EC:4.4.1.5]
gene1520	yjaB	GNAT family N-acetyltransferase	Chromosome	552	Uncharacterized N-acetyltransferase p20 OS=Bacillus licheniformis OX=1402 GN=p20 PE=4 SV=1	Protein N-acetyltransferase, RimJ/RimL family	putative acetyltransferase [EC:2.3.1.-]
gene1521	K07497	IS3 family transposase	Chromosome	840	Transposase for insertion sequence element IS904 OS=Lactococcus lactis subsp. lactis (strain IL1403) OX=272623 GN=nisX1 PE=3 SV=1	Transposase InsO and inactivated derivatives	putative transposase
gene1523	K07497	transposase	Chromosome	684	Uncharacterized transposase-like protein HI_1721 OS=Haemophilus influenzae (strain ATCC 51907 / DSM 11121 / KW20 / Rd) OX=71421 GN=HI_1721 PE=3 SV=1	Transposase InsO and inactivated derivatives	putative transposase
gene1524	K07483	helix-turn-helix domain-containing protein	Chromosome	570	Insertion element IS1223 uncharacterized 20.7 kDa protein OS=Lactobacillus johnsonii OX=33959 PE=3 SV=1	Transposase InsO and inactivated derivatives	transposase
gene1527	-	hypothetical protein	Chromosome	411	-	-	-
gene1528	-	hypothetical protein	Chromosome	471	-	-	-
gene1529	pgdA	LysM peptidoglycan-binding domain-containing protein	Chromosome	1347	D-alanyl-L-alanine endopeptidase OS=Streptococcus phage B30 OX=209152 PE=1 SV=2	Lyzozyme M1 (1,4-beta-N-acetylmuramidase), GH25 family	peptidoglycan-N-acetylglucosamine deacetylase [EC:3.5.1.104]
gene1530	-	phage holin	Chromosome	234	Uncharacterized 9.7 kDa protein in cwlL 5'region OS=Bacillus licheniformis OX=1402 GN=xpaF2 PE=3 SV=1	-	-
gene1532	-	hypothetical protein	Chromosome	237	-	-	-
gene1533	sadA	serine/threonine protein phosphatase	Chromosome	2106	-	-	trimeric autotransporter adhesin
gene1534	-	hypothetical protein	Chromosome	174	-	-	-
gene1535	-	hypothetical protein	Chromosome	1122	-	-	-
gene1536	sadA	hypothetical protein	Chromosome	1770	-	-	trimeric autotransporter adhesin
gene1537	-	distal tail protein Dit	Chromosome	1647	-	-	-
gene1552	-	MULTISPECIES: hypothetical protein	Chromosome	222	-	-	-
gene1554	-	MULTISPECIES: hypothetical protein	Chromosome	186	-	-	-
gene1555	-	hypothetical protein	Chromosome	180	-	-	-
gene1558	-	hypothetical protein	Chromosome	210	-	-	-
gene1559	-	hypothetical protein	Chromosome	216	-	-	-
gene1560	-	DUF1140 family protein	Chromosome	336	-	-	-
gene1561	-	hypothetical protein	Chromosome	291	-	-	-
gene1563	-	MULTISPECIES: hypothetical protein	Chromosome	195	-	-	-
gene1564	-	MULTISPECIES: HNH endonuclease	Chromosome	531	Uncharacterized HNH endonuclease L245 OS=Acanthamoeba polyphaga mimivirus OX=212035 GN=MIMI_L245 PE=4 SV=1	-	-
gene1566	-	MULTISPECIES: hypothetical protein	Chromosome	165	-	-	-
gene1569	-	hypothetical protein	Chromosome	285	-	-	-
gene1570	-	Orf85	Chromosome	234	-	-	-
gene1574	dnaC	ATP-binding protein	Chromosome	885	Replicative helicase loader DnaC OS=Shigella flexneri OX=623 GN=dnaC PE=3 SV=1	DNA replication protein DnaC	DNA replication protein DnaC
gene1575	-	hypothetical protein	Chromosome	669	-	-	-
gene1576	-	MULTISPECIES: single-stranded DNA-binding protein	Chromosome	351	SSB protein OS=Lactococcus phage SK1 OX=2905675 PE=3 SV=1	-	-
gene1577	-	ERF family protein	Chromosome	609	Essential recombination function protein OS=Salmonella phage P22 OX=10754 GN=erf PE=4 SV=2	-	-
gene1578	-	hypothetical protein	Chromosome	396	-	-	-
gene1579	-	MULTISPECIES: putative transcriptional regulator	Chromosome	174	-	-	-
gene1581	K07727	MULTISPECIES: helix-turn-helix transcriptional regulator	Chromosome	201	-	Transcriptional regulator, contains XRE-family HTH domain	putative transcriptional regulator
gene1582	-	MULTISPECIES: DUF2188 domain-containing protein	Chromosome	228	-	-	-
gene1583	-	hypothetical protein	Chromosome	144	-	-	-
gene1585	-	MULTISPECIES: phage protein	Chromosome	291	-	-	-
gene1587	-	MULTISPECIES: hypothetical protein	Chromosome	243	-	-	-
gene1588	-	hypothetical protein	Chromosome	234	-	-	-
gene1592	-	MULTISPECIES: hypothetical protein	Chromosome	624	-	-	-
gene1593	xerD	site-specific integrase	Chromosome	1080	ICEBs1 integrase OS=Bacillus subtilis (strain 168) OX=224308 GN=int PE=3 SV=1	Site-specific recombinase XerD	integrase/recombinase XerD
gene1597	-	DUF4395 domain-containing protein	Chromosome	441	-	-	-
gene1610	-	conserved hypothetical protein	Chromosome	1074	Uncharacterized protein YbdN OS=Escherichia coli (strain K12) OX=83333 GN=ybdN PE=4 SV=1	Predicted phosphoadenosine phosphosulfate sulfurtransferase, contains C-terminal DUF3440 domain	-
gene1617	bglF	PTS system beta-glucoside-specific IIB/C/A component	Chromosome	609	PTS system beta-glucoside-specific EIIBCA component OS=Halalkalibacterium halodurans (strain ATCC BAA-125 / DSM 18197 / FERM 7344 / JCM 9153 / C-125) OX=272558 GN=bglP PE=3 SV=1	Phosphotransferase system IIA component	beta-glucoside PTS system EIICBA component [EC:2.7.1.-]
gene1625	-	VOC family protein	Chromosome	369	-	Catechol 2,3-dioxygenase or related enzyme, vicinal oxygen chelate (VOC) family	-
gene1626	-	MULTISPECIES: hypothetical protein	Chromosome	147	-	-	-
gene1627	-	hypothetical protein	Chromosome	321	-	-	-
gene1628	-	DUF2806 domain-containing protein	Chromosome	378	-	-	-
gene1643	dxs	1-deoxy-D-xylulose-5- phosphate synthase, dxs	Chromosome	423	1-deoxy-D-xylulose-5-phosphate synthase OS=Pelotomaculum thermopropionicum (strain DSM 13744 / JCM 10971 / SI) OX=370438 GN=dxs PE=3 SV=1	Deoxyxylulose-5-phosphate synthase	1-deoxy-D-xylulose-5-phosphate synthase [EC:2.2.1.7]
gene1647	-	glycosyl hydrolase 115 family protein	Chromosome	1854	-	Lysophospholipase L1 or related esterase. Includes spore coat protein LipC/YcsK	-
gene1650	-	hypothetical protein	Chromosome	558	-	-	-
gene1651	-	hypothetical protein	Chromosome	387	-	-	-
gene1652	lplA	extracellular solute-binding protein	Chromosome	1635	Fructooligosaccharide ABC transporter substrate-binding protein FusA OS=Streptococcus pneumoniae serotype 4 (strain ATCC BAA-334 / TIGR4) OX=170187 GN=fusA PE=1 SV=1	ABC-type glycerol-3-phosphate transport system, periplasmic component	putative aldouronate transport system substrate-binding protein
gene1653	lplC	carbohydrate ABC transporter permease	Chromosome	864	Protein LplC OS=Bacillus subtilis (strain 168) OX=224308 GN=lplC PE=3 SV=1	ABC-type glycerol-3-phosphate transport system, permease component	putative aldouronate transport system permease protein
gene1654	lplB	MULTISPECIES: ABC transporter permease subunit	Chromosome	891	Polygalacturonan/rhamnogalacturonan transport system permease protein YteP OS=Bacillus subtilis (strain 168) OX=224308 GN=yteP PE=1 SV=1	ABC-type polysaccharide transport system, permease component	putative aldouronate transport system permease protein
gene1664	HXT	MFS transporter, sugar porter (SP) family	Chromosome	303	D-xylose transporter OS=Levilactobacillus brevis OX=1580 GN=xylT PE=1 SV=1	Predicted arabinose efflux permease AraJ, MFS family	MFS transporter, SP family, sugar:H+ symporter
gene1665	vanY	hypothetical protein	Chromosome	348	-	Serine protease, subtilisin family	zinc D-Ala-D-Ala carboxypeptidase [EC:3.4.17.14]
gene1666	sspA	trypsin-like peptidase domain-containing protein	Chromosome	828	Glutamyl endopeptidase OS=Bacillus licheniformis (strain ATCC 14580 / DSM 13 / JCM 2505 / CCUG 7422 / NBRC 12200 / NCIMB 9375 / NCTC 10341 / NRRL NRS-1264 / Gibson 46) OX=279010 GN=blaSE PE=1 SV=2	V8-like Glu-specific endopeptidase	glutamyl endopeptidase [EC:3.4.21.19]
gene1667	-	hypothetical protein	Chromosome	132	-	-	-
gene1668	-	glycoside hydrolase, family 25	Chromosome	489	-	D-alanyl-D-alanine carboxypeptidase	-
gene1669	vanY	hypothetical protein	Chromosome	591	-	D-alanyl-D-alanine carboxypeptidase	zinc D-Ala-D-Ala carboxypeptidase [EC:3.4.17.14]
gene1671	yvgN	glyoxal reductase	Chromosome	864	9,11-endoperoxide prostaglandin H2 reductase OS=Trypanosoma cruzi (strain CL Brener) OX=353153 GN=Tc00.1047053511287.49 PE=1 SV=2	Aldo/keto reductase, related to diketogulonate reductase	methylglyoxal/glyoxal reductase [EC:1.1.1.283 1.1.1.-]
gene1673	-	hypothetical protein	Chromosome	918	-	-	-
gene1674	-	DUF805 domain-containing protein	Chromosome	219	-	Uncharacterized membrane protein YhaH, DUF805 family	-
gene1678	xynA	glycoside hydrolase family 11 protein	Chromosome	825	Endo-1,4-beta-xylanase C OS=Fibrobacter succinogenes (strain ATCC 19169 / S85) OX=59374 GN=xynC PE=1 SV=2	Peptidoglycan/xylan/chitin deacetylase, PgdA/NodB/CDA1 family	endo-1,4-beta-xylanase [EC:3.2.1.8]
gene1679	xylA	xylose isomerase	Chromosome	336	Xylose isomerase OS=Lactococcus lactis subsp. lactis (strain IL1403) OX=272623 GN=xylA PE=3 SV=1	Xylose isomerase	xylose isomerase [EC:5.3.1.5]
gene1681	-	cupin domain-containing protein	Chromosome	243	-	AraC-type DNA-binding domain and AraC-containing proteins	-
gene1685	-	HAD-IIB family hydrolase	Chromosome	693	-	Hydroxymethylpyrimidine pyrophosphatase and other HAD family phosphatases	-
gene1693	-	TetR/AcrR family transcriptional regulator	Chromosome	270	-	DNA-binding protein, AcrR family, includes nucleoid occlusion protein SlmA	-
gene1699	vanY	hypothetical protein	Chromosome	807	-	Surface antigen	zinc D-Ala-D-Ala carboxypeptidase [EC:3.4.17.14]
gene1700	-	hypothetical protein	Chromosome	114	-	-	-
gene1701	K07497	transposase	Chromosome	864	Putative transposase InsK for insertion sequence element IS150 OS=Escherichia coli (strain K12) OX=83333 GN=insK PE=2 SV=2	Transposase InsO and inactivated derivatives	putative transposase
gene1702	K07483	helix-turn-helix domain-containing protein	Chromosome	582	Insertion element IS1223 uncharacterized 20.7 kDa protein OS=Lactobacillus johnsonii OX=33959 PE=3 SV=1	Transposase InsE and inactivated derivatives	transposase
gene1705	-	hypothetical protein	Chromosome	621	-	-	-
gene1706	-	hypothetical protein	Chromosome	384	-	-	-
gene1719	lmrB	drug resistance MFS transporter, drug:H+ antiporter-2 (14 Spanner) (DHA2) family	Chromosome	588	Lincomycin resistance protein LmrB OS=Bacillus subtilis (strain 168) OX=224308 GN=lmrB PE=3 SV=1	Predicted arabinose efflux permease AraJ, MFS family	MFS transporter, DHA2 family, lincomycin resistance protein
gene1722	-	DUF6287 domain-containing protein	Chromosome	624	-	Surface antigen	-
gene1723	vanY	hypothetical protein	Chromosome	264	-	Lipoprotein-anchoring transpeptidase ErfK/SrfK	zinc D-Ala-D-Ala carboxypeptidase [EC:3.4.17.14]
gene1725	celB	PTS transporter subunit EIIC	Chromosome	1356	PTS system galactose-specific EIIC component OS=Lactococcus lactis subsp. cremoris (strain MG1363) OX=416870 GN=llmg_0963 PE=3 SV=1	Phosphotransferase system cellobiose-specific component IIC	cellobiose PTS system EIIC component
gene1726	yesN	helix-turn-helix domain-containing protein	Chromosome	1161	Uncharacterized HTH-type transcriptional regulator YobQ OS=Bacillus subtilis (strain 168) OX=224308 GN=yobQ PE=4 SV=1	AraC-type DNA-binding domain and AraC-containing proteins	two-component system, response regulator YesN
gene1727	bglK	ROK family protein	Chromosome	903	Beta-glucoside kinase OS=Klebsiella pneumoniae OX=573 GN=bglK PE=1 SV=1	Sugar kinase of the NBD/HSP70 family, may contain an N-terminal HTH domain	beta-glucoside kinase [EC:2.7.1.85]
gene1728	bglA	glycoside hydrolase family 1 protein	Chromosome	1365	Aryl-phospho-beta-D-glucosidase BglH OS=Bacillus subtilis (strain 168) OX=224308 GN=bglH PE=1 SV=2	Beta-glucosidase/6-phospho-beta-glucosidase/beta-galactosidase	6-phospho-beta-glucosidase [EC:3.2.1.86]
gene1729	rpiB	ribose 5-phosphate isomerase B	Chromosome	450	Ribose-5-phosphate isomerase B OS=Escherichia coli (strain K12) OX=83333 GN=rpiB PE=1 SV=2	Ribose 5-phosphate isomerase RpiB	ribose 5-phosphate isomerase B [EC:5.3.1.6]
gene1730	rpe	ribulose-phosphate 3-epimerase	Chromosome	651	Ribulose-5-phosphate-3-epimerase, chloroplastic OS=Arabidopsis thaliana OX=3702 GN=RPE PE=2 SV=1	Pentose-5-phosphate-3-epimerase	ribulose-phosphate 3-epimerase [EC:5.1.3.1]
gene1731	galR	LacI family DNA-binding transcriptional regulator	Chromosome	999	HTH-type transcriptional repressor PurR OS=Vibrio vulnificus (strain YJ016) OX=196600 GN=purR PE=3 SV=1	DNA-binding transcriptional regulator, LacI/PurR family	LacI family transcriptional regulator, galactose operon repressor
gene1759	K07493	Transposase	Chromosome	1182	Transposase for insertion sequence element IS905 OS=Lactococcus lactis subsp. lactis (strain IL1403) OX=272623 GN=tra905 PE=3 SV=1	Transposase (or an inactivated derivative)	putative transposase
gene1761	-	hypothetical protein	Chromosome	765	-	-	-
gene1762	-	MULTISPECIES: hypothetical protein	Chromosome	906	-	-	-
gene1763	hsdR	hypothetical protein	Chromosome	93	-	Type I site-specific restriction-modification system, R (restriction) subunit and related helicases ...	type I restriction enzyme, R subunit [EC:3.1.21.3]
gene1764	-	MULTISPECIES: hypothetical protein	Chromosome	606	-	-	-
gene1765	-	MULTISPECIES: hypothetical protein	Chromosome	348	-	-	-
gene1766	K07726	HTH-type transcriptional regulator ImmR	Chromosome	396	Uncharacterized HTH-type transcriptional regulator YqaE OS=Bacillus subtilis (strain 168) OX=224308 GN=yqaE PE=4 SV=1	Transcriptional regulator, contains XRE-family HTH domain	putative transcriptional regulator
gene1767	-	hypothetical protein	Chromosome	111	-	-	-
gene1768	-	MULTISPECIES: hypothetical protein	Chromosome	144	-	-	-
gene1769	-	MULTISPECIES: hypothetical protein	Chromosome	1014	-	-	-
gene1770	-	hypothetical protein	Chromosome	243	-	-	-
gene1771	-	AbiH family protein	Chromosome	1203	-	-	-
gene1772	int	site-specific integrase	Chromosome	1119	Prophage ps2 probable integrase OS=Lactococcus lactis subsp. lactis (strain IL1403) OX=272623 GN=ps201 PE=3 SV=1	Site-specific recombinase XerD	integrase
gene1776	sadA	hypothetical protein	Chromosome	915	-	-	trimeric autotransporter adhesin
gene1781	-	WxL domain-containing protein	Chromosome	333	-	-	-
gene1782	-	cell surface protein	Chromosome	420	-	-	-
gene1783	-	Extracellular protein	Chromosome	189	-	-	-
gene1784	-	hypothetical protein	Chromosome	300	-	-	-
gene1798	cwlO	CHAP domain-containing protein	Chromosome	912	N-acetylmuramoyl-L-alanine amidase domain-containing protein SAOUHSC_02979 OS=Staphylococcus aureus (strain NCTC 8325 / PS 47) OX=93061 GN=SAOUHSC_02979 PE=1 SV=1	Surface antigen	peptidoglycan DL-endopeptidase CwlO [EC:3.4.-.-]
gene1802	-	MazG-like protein	Chromosome	303	-	-	-
gene1804	-	Ltp family lipoprotein	Chromosome	690	-	-	-
gene1805	vanY	hypothetical protein	Chromosome	771	-	Lipoprotein-anchoring transpeptidase ErfK/SrfK	zinc D-Ala-D-Ala carboxypeptidase [EC:3.4.17.14]
gene1822	iga	leucine-rich repeat protein	Chromosome	3066	-	-	IgA-specific serine endopeptidase [EC:3.4.21.72]
gene1827	mutT	NUDIX domain-containing protein	Chromosome	468	Uncharacterized 45.4 kDa protein in thiaminase I 5'region OS=Paenibacillus thiaminolyticus OX=49283 PE=4 SV=1	ADP-ribose pyrophosphatase YjhB, NUDIX family	8-oxo-dGTP diphosphatase [EC:3.6.1.55]
gene1833	ulaA	PTS ascorbate transporter subunit IIC	Chromosome	1401	Ascorbate-specific PTS system EIIC component OS=Shigella dysenteriae serotype 1 (strain Sd197) OX=300267 GN=ulaA PE=3 SV=2	Ascorbate-specific PTS system IIC component UlaA	ascorbate PTS system EIIC component
gene1834	ulaB	PTS sugar transporter subunit IIB	Chromosome	300	-	Phosphotransferase system, galactitol-specific IIB component	ascorbate PTS system EIIB component [EC:2.7.1.194]
gene1835	ulaC	PTS sugar transporter subunit IIA	Chromosome	1941	Ascorbate-specific PTS system EIIA component OS=Escherichia coli (strain K12) OX=83333 GN=ulaC PE=1 SV=1	Transcriptional antiterminator	ascorbate PTS system EIIA or EIIAB component [EC:2.7.1.194]
gene1845	-	hypothetical protein	Chromosome	348	-	-	-
gene1846	-	garvicin Q family class II bacteriocin	Chromosome	423	-	-	-
gene1910	K07493	Transposase	Chromosome	1176	Transposase for insertion sequence element IS905 OS=Lactococcus lactis subsp. lactis (strain IL1403) OX=272623 GN=tra905 PE=3 SV=1	Transposase (or an inactivated derivative)	putative transposase
gene1911	pncA	hydrolase	Chromosome	621	Probable hydrolase YcaC OS=Escherichia coli (strain K12) OX=83333 GN=ycaC PE=1 SV=1	Nicotinamidase-related amidase	nicotinamidase/pyrazinamidase [EC:3.5.1.19 3.5.1.-]
gene1924	ABC-2.P	ABC transporter permease	Chromosome	429	-	-	ABC-2 type transport system permease protein
gene1925	ABC-2.P	ABC transporter permease	Chromosome	234	-	-	ABC-2 type transport system permease protein
gene1926	ABC-2.A	ABC transporter ATP-binding protein	Chromosome	861	Uncharacterized ABC transporter ATP-binding protein YhcH OS=Bacillus subtilis (strain 168) OX=224308 GN=yhcH PE=3 SV=1	ABC-type multidrug transport system, ATPase component	ABC-2 type transport system ATP-binding protein
gene1927	K06871	radical SAM protein	Chromosome	1266	Fe-coproporphyrin III synthase OS=Methanosarcina barkeri (strain Fusaro / DSM 804) OX=269797 GN=ahbC PE=1 SV=1	Sulfatase maturation enzyme AslB, radical SAM superfamily	uncharacterized protein
gene1928	-	hypothetical protein	Chromosome	96	-	-	-
gene1931	-	hypothetical protein	Chromosome	522	-	-	-
gene1932	-	hypothetical protein	Chromosome	156	-	-	-
gene1943	-	MULTISPECIES: helix-turn-helix domain-containing protein	Chromosome	303	Putative regulatory protein MalR OS=Fusobacterium mortiferum OX=850 GN=malR PE=4 SV=1	DNA-binding transcriptional regulator, HxlR family	-
gene1944	K15976	nitroreductase family protein	Chromosome	612	Putative NAD(P)H nitroreductase YdgI OS=Bacillus subtilis (strain 168) OX=224308 GN=ydgI PE=3 SV=1	Nitroreductase	putative NAD(P)H nitroreductase [EC:1.-.-.-]
gene1949	pepF	oligoendopeptidase F	Chromosome	1806	Oligoendopeptidase F, chromosomal OS=Lactococcus lactis subsp. cremoris OX=1359 GN=pepF2 PE=3 SV=1	Oligoendopeptidase F	oligoendopeptidase F [EC:3.4.24.-]
gene1950	coiA	competence protein CoiA	Chromosome	960	Competence protein CoiA OS=Bacillus subtilis (strain 168) OX=224308 GN=coiA PE=2 SV=1	Competence protein CoiA, contains predicted nuclease domain	competence protein CoiA
gene1978	TC.BAT2	DMT family transporter	Chromosome	924	-	Uncharacterized membrane protein YdcZ, DUF606 family	bacterial/archaeal transporter family-2 protein
gene1984	-	hypothetical protein	Chromosome	1929	-	-	-
gene1994	comEC	Late competence protein ComEC DNA transport	Chromosome	342	ComE operon protein 3 OS=Bacillus subtilis (strain 168) OX=224308 GN=comEC PE=2 SV=2	DNA uptake channel protein ComEC, N-terminal domain	competence protein ComEC
gene1996	comEC	Late competence protein ComEC DNA transport	Chromosome	1032	ComE operon protein 3 OS=Bacillus subtilis (strain 168) OX=224308 GN=comEC PE=2 SV=2	DNA uptake channel protein ComEC, N-terminal domain	competence protein ComEC
gene2004	-	CHY zinc finger protein	Chromosome	303	Uncharacterized protein C29B12.12 OS=Schizosaccharomyces pombe (strain 972 / ATCC 24843) OX=284812 GN=SPAC29B12.12 PE=4 SV=1	Uncharacterized conserved protein, contains Zn-finger domain of CHY type	-
gene2013	yhgE	type VII secretion protein EsaA	Chromosome	2799	Type VII secretion system accessory factor EsaA OS=Staphylococcus aureus (strain Newman) OX=426430 GN=esaA PE=1 SV=2	Uncharacterized membrane protein YhgE, phage infection protein (PIP) family	putative membrane protein
gene2014	-	hypothetical protein	Chromosome	288	-	-	-
gene2016	K07497	ORF2	Chromosome	840	Transposase for insertion sequence element IS904 OS=Lactococcus lactis subsp. lactis (strain IL1403) OX=272623 GN=nisX1 PE=3 SV=1	Transposase InsO and inactivated derivatives	putative transposase
gene2017	-	hypothetical protein	Chromosome	435	Uncharacterized protein CA_C3712 OS=Clostridium acetobutylicum (strain ATCC 824 / DSM 792 / JCM 1419 / IAM 19013 / LMG 5710 / NBRC 13948 / NRRL B-527 / VKM B-1787 / 2291 / W) OX=272562 GN=CA_C3712 PE=4 SV=2	-	-
gene2018	-	MULTISPECIES: WXG100 family type VII secretion target	Chromosome	291	Uncharacterized protein CA_C3713 OS=Clostridium acetobutylicum (strain ATCC 824 / DSM 792 / JCM 1419 / IAM 19013 / LMG 5710 / NBRC 13948 / NRRL B-527 / VKM B-1787 / 2291 / W) OX=272562 GN=CA_C3713 PE=3 SV=1	Secreted virulence factor YukE/EsxA, WXG100 family	-
gene2025	K07483	helix-turn-helix domain-containing protein	Chromosome	570	Insertion element IS1223 uncharacterized 20.7 kDa protein OS=Lactobacillus johnsonii OX=33959 PE=3 SV=1	Transposase InsO and inactivated derivatives	transposase
gene2026	K07497	transposase	Chromosome	684	Uncharacterized transposase-like protein HI_1721 OS=Haemophilus influenzae (strain ATCC 51907 / DSM 11121 / KW20 / Rd) OX=71421 GN=HI_1721 PE=3 SV=1	Transposase InsO and inactivated derivatives	putative transposase
gene2036	pepO	M13-type metalloendopeptidase	Chromosome	1884	Neutral endopeptidase OS=Lactococcus lactis subsp. lactis (strain IL1403) OX=272623 GN=pepO PE=1 SV=3	Predicted metalloendopeptidase	putative endopeptidase [EC:3.4.24.-]
gene2050	iscR	Rrf2 family transcriptional regulator	Chromosome	465	Putative HTH-type transcriptional regulator YffB OS=Lactococcus lactis subsp. lactis (strain IL1403) OX=272623 GN=yffB PE=4 SV=2	DNA-binding transcriptional regulator, IscR family	Rrf2 family transcriptional regulator, iron-sulfur cluster assembly transcription factor
gene2051	galE	NAD(P)-dependent oxidoreductase	Chromosome	570	-	Nucleoside-diphosphate-sugar epimerase	UDP-glucose 4-epimerase [EC:5.1.3.2]
gene2053	xlyAB	C40 family peptidase	Chromosome	438	-	Cell wall-associated hydrolase, NlpC_P60 family	N-acetylmuramoyl-L-alanine amidase [EC:3.5.1.28]
gene2054	-	hypothetical protein	Chromosome	621	-	-	-
gene2071	ABC.PE.S	oligopeptide ABC transporter substrate-binding protein	Chromosome	1773	Oligopeptide-binding protein OppA OS=Lactococcus lactis subsp. lactis OX=1360 GN=oppA PE=1 SV=1	ABC-type transport system, periplasmic component	peptide/nickel transport system substrate-binding protein
gene2072	ABC.PE.P1	ABC transporter permease	Chromosome	885	Oligopeptide transport system permease protein OppC OS=Lactococcus lactis subsp. lactis (strain IL1403) OX=272623 GN=oppC PE=1 SV=1	ABC-type dipeptide/oligopeptide/nickel transport system, permease component	peptide/nickel transport system permease protein
gene2073	ABC.PE.P	ABC transporter permease	Chromosome	960	Oligopeptide transport system permease protein OppB OS=Lactococcus lactis subsp. cremoris (strain SK11) OX=272622 GN=oppB PE=3 SV=1	ABC-type dipeptide/oligopeptide/nickel transport system, permease component	peptide/nickel transport system permease protein
gene2074	ddpF	ATP-binding cassette domain-containing protein	Chromosome	960	Oligopeptide transport ATP-binding protein OppF OS=Lactococcus lactis subsp. cremoris (strain SK11) OX=272622 GN=oppF PE=3 SV=1	ABC-type glutathione transport system ATPase component, contains duplicated ATPase domain	peptide/nickel transport system ATP-binding protein
gene2075	ddpD	Oligopeptide transport ATP-binding protein OppD	Chromosome	672	Oligopeptide transport ATP-binding protein OppD OS=Lactococcus lactis subsp. lactis (strain IL1403) OX=272623 GN=oppD PE=1 SV=2	ABC-type dipeptide/oligopeptide/nickel transport system, ATPase component	peptide/nickel transport system ATP-binding protein
gene2117	-	hypothetical protein	Chromosome	504	-	-	-
gene2130	-	MULTISPECIES: hemolysin XhlA family protein	Chromosome	225	-	-	-
gene2131	-	BppU family phage baseplate upper protein	Chromosome	1968	-	-	-
gene2133	-	MULTISPECIES: hypothetical protein	Chromosome	750	-	Phage-related protein YomH	-
gene2134	-	phage tail tape measure protein	Chromosome	2262	Probable tape measure protein OS=Lactococcus phage SK1 OX=2905675 PE=3 SV=1	Phage-related minor tail protein	-
gene2135	-	MULTISPECIES: hypothetical protein	Chromosome	360	-	-	-
gene2136	-	major tail protein	Chromosome	612	-	-	-
gene2137	-	hypothetical protein	Chromosome	270	-	-	-
gene2138	-	hypothetical protein	Chromosome	372	-	-	-
gene2139	-	MULTISPECIES: phage head closure protein	Chromosome	318	-	-	-
gene2140	-	MULTISPECIES: hypothetical protein	Chromosome	282	-	-	-
gene2141	-	hypothetical protein	Chromosome	858	-	-	-
gene2142	GP4	phage major capsid protein	Chromosome	1194	-	Predicted phage phi-C31 gp36 major capsid-like protein	Escherichia/Staphylococcus phage prohead protease
gene2143	GP4	HK97 family phage prohead protease	Chromosome	597	-	Phage head maturation protease	Escherichia/Staphylococcus phage prohead protease
gene2144	-	phage portal protein	Chromosome	1236	-	Phage portal protein BeeE	-
gene2145	-	Phage terminase large subunit	Chromosome	1776	Putative terminase large subunit OS=Shigella phage SfV OX=55884 GN=2 PE=3 SV=1	Phage terminase-like protein, large subunit, contains N-terminal HTH domain	-
gene2148	-	P27 family phage terminase small subunit	Chromosome	165	-	-	-
gene2149	-	MULTISPECIES: RinA family protein	Chromosome	426	-	-	-
gene2150	-	hypothetical protein	Chromosome	255	-	-	-
gene2152	-	hypothetical protein	Chromosome	114	-	-	-
gene2154	-	hypothetical protein	Chromosome	309	-	-	-
gene2155	-	DUF1642 domain-containing protein	Chromosome	210	-	-	-
gene2156	-	DUF1642 domain-containing protein	Chromosome	501	-	-	-
gene2158	-	hypothetical protein	Chromosome	237	-	-	-
gene2159	-	hypothetical protein	Chromosome	195	-	-	-
gene2160	-	MULTISPECIES: DUF1125 domain-containing protein	Chromosome	198	-	-	-
gene2161	-	MULTISPECIES: YopX family protein	Chromosome	390	-	-	-
gene2162	-	MULTISPECIES: hypothetical protein	Chromosome	189	-	-	-
gene2163	-	DUF658 family protein	Chromosome	570	-	-	-
gene2164	-	MULTISPECIES: hypothetical protein	Chromosome	156	-	-	-
gene2165	-	MULTISPECIES: DUF1031 domain-containing protein	Chromosome	240	-	-	-
gene2166	rusA	hypothetical protein	Chromosome	420	-	-	crossover junction endodeoxyribonuclease RusA [EC:3.1.21.10]
gene2170	ssb	MULTISPECIES: single-stranded DNA-binding protein	Chromosome	426	Single-stranded DNA-binding protein 2 OS=Lactococcus lactis subsp. lactis (strain IL1403) OX=272623 GN=ssb2 PE=3 SV=1	Single-stranded DNA-binding protein	single-strand DNA-binding protein
gene2171	-	Rad52/Rad22 family DNA repair protein	Chromosome	759	Single-stranded DNA-binding protein DdrA OS=Deinococcus deserti (strain DSM 17065 / CIP 109153 / LMG 22923 / VCD115) OX=546414 GN=ddrA PE=1 SV=1	Predicted ssDNA annealing protein, contains HHH motif, Rad42/Rad22/RecT/erf family	-
gene2174	-	MULTISPECIES: hypothetical protein	Chromosome	363	-	-	-
gene2175	-	hypothetical protein	Chromosome	231	-	-	-
gene2177	antB	phage antirepressor KilAC domain-containing protein	Chromosome	747	-	Prophage antirepressor	anti-repressor protein
gene2179	-	hypothetical protein	Chromosome	129	-	-	-
gene2180	-	hypothetical protein	Chromosome	630	-	-	-
gene2193	K09927	winged helix DNA-binding domain-containing protein	Chromosome	891	Uncharacterized protein YcaQ OS=Escherichia coli (strain K12) OX=83333 GN=ycaQ PE=4 SV=1	DNA glycosylase YcaQ, repair of DNA interstrand crosslinks	uncharacterized protein
gene2194	K09927	crosslink repair DNA glycosylase YcaQ family protein	Chromosome	342	-	DNA glycosylase YcaQ, repair of DNA interstrand crosslinks	uncharacterized protein
gene2225	K07497	IS3 family transposase	Chromosome	840	Transposase for insertion sequence element IS904 OS=Lactococcus lactis subsp. lactis (strain IL1403) OX=272623 GN=nisX1 PE=3 SV=1	Transposase InsO and inactivated derivatives	putative transposase
gene2226	K07497	transposase	Chromosome	684	Uncharacterized transposase-like protein HI_1721 OS=Haemophilus influenzae (strain ATCC 51907 / DSM 11121 / KW20 / Rd) OX=71421 GN=HI_1721 PE=3 SV=1	Transposase InsO and inactivated derivatives	putative transposase
gene2227	K07483	helix-turn-helix domain-containing protein	Chromosome	570	Insertion element IS1223 uncharacterized 20.7 kDa protein OS=Lactobacillus johnsonii OX=33959 PE=3 SV=1	Transposase InsO and inactivated derivatives	transposase
gene2238	-	AAA family ATPase	Chromosome	510	Tunicamycin resistance protein OS=Bacillus subtilis (strain 168) OX=224308 GN=tmrB PE=1 SV=4	Predicted kinase, contains AAA domain	-
gene2251	-	hypothetical protein	Chromosome	114	-	-	-
gene2255	-	DUF805 domain-containing protein	Chromosome	1392	-	Uncharacterized membrane protein YhaH, DUF805 family	-
gene2256	-	hypothetical protein	Chromosome	573	-	-	-
gene2257	-	hypothetical protein	Chromosome	393	-	-	-
gene2267	-	hypothetical protein	Chromosome	465	-	-	-
gene2268	-	hypothetical protein	Chromosome	231	-	-	-
gene2269	-	hypothetical protein	Chromosome	861	Uncharacterized 30.3 kDa protein OS=Bacillus thuringiensis OX=1428 PE=4 SV=2	-	-
gene2302	-	ABC transporter permease	Chromosome	765	-	-	-
gene2303	ABC-2.A	ATP-binding cassette domain-containing protein	Chromosome	879	Uncharacterized ABC transporter ATP-binding protein YdbJ OS=Bacillus subtilis (strain 168) OX=224308 GN=ydbJ PE=3 SV=1	ABC-type multidrug transport system, ATPase component	ABC-2 type transport system ATP-binding protein
gene2316	-	hypothetical protein	Chromosome	171	-	-	-
gene2317	-	hypothetical protein	Chromosome	264	-	-	-
gene2318	-	hypothetical protein	Chromosome	405	-	-	-
gene2326	comC	A24 family peptidase	Chromosome	666	Prepilin leader peptidase/N-methyltransferase OS=Myxococcus xanthus (strain DK1622) OX=246197 GN=pilD PE=3 SV=1	Prepilin signal peptidase PulO (type II secretory pathway) or related peptidase	leader peptidase (prepilin peptidase) / N-methyltransferase [EC:3.4.23.43 2.1.1.-]
gene2329	arcD	amino acid permease	Chromosome	486	Arginine/ornithine antiporter ArcD2 OS=Lactococcus lactis subsp. cremoris (strain MG1363) OX=416870 GN=arcD2 PE=1 SV=1	Serine transporter YbeC, amino acid:H+ symporter family	arginine:ornithine antiporter / lysine permease
gene2334	arcC	carbamate kinase	Chromosome	90	-	Carbamate kinase	carbamate kinase [EC:2.7.2.2]
gene2344	spxB	Pyruvate oxidase	Chromosome	894	Pyruvate oxidase OS=Streptococcus pneumoniae serotype 4 (strain ATCC BAA-334 / TIGR4) OX=170187 GN=spxB PE=3 SV=2	Acetolactate synthase large subunit or other thiamine pyrophosphate-requiring enzyme	pyruvate oxidase [EC:1.2.3.3]
gene2348	-	hypothetical protein	Chromosome	162	-	-	-
gene2358	-	Isochorismatase	Chromosome	225	-	Nicotinamidase-related amidase	-
gene2359	-	Amidases-like nicotinamidase	Chromosome	282	-	Nicotinamidase-related amidase	-
gene2360	aacA	cysteine hydrolase family protein	Chromosome	543	Uncharacterized isochorismatase family protein YddQ OS=Bacillus subtilis (strain 168) OX=224308 GN=yddQ PE=3 SV=1	Nicotinamidase-related amidase	aminoglycoside 6'-N-acetyltransferase [EC:2.3.1.82]
gene2361	nac	LysR family transcriptional regulator	Chromosome	888	Nitrogen assimilation regulatory protein nac OS=Escherichia coli (strain K12) OX=83333 GN=nac PE=3 SV=1	DNA-binding transcriptional regulator, LysR family	LysR family transcriptional regulator, nitrogen assimilation regulatory protein
gene2371	epsJ	glycosyltransferase family 2 protein	Chromosome	564	Glycosyltransferase GlyA OS=Streptococcus pneumoniae serotype 4 (strain ATCC BAA-334 / TIGR4) OX=170187 GN=glyA PE=3 SV=1	Glycosyltransferase involved in cell wall bisynthesis	glycosyltransferase EpsJ [EC:2.4.-.-]
gene2372	gmhB	HAD family hydrolase	Chromosome	546	D-glycero-beta-D-manno-heptose-1,7-bisphosphate 7-phosphatase OS=Haemophilus ducreyi (strain 35000HP / ATCC 700724) OX=233412 GN=gmhB PE=3 SV=1	Histidinol phosphatase/D-glycero-mannoheptose bisphosphatephosphatase, HAD superfamily	D-glycero-D-manno-heptose 1,7-bisphosphate phosphatase [EC:3.1.3.82 3.1.3.83]
gene2373	gmhA	SIS domain-containing protein	Chromosome	576	Phosphoheptose isomerase OS=Helicobacter pylori (strain HPAG1) OX=357544 GN=gmhA PE=3 SV=1	Phosphoheptose isomerase	D-sedoheptulose 7-phosphate isomerase [EC:5.3.1.28]
gene2374	hddA	GHMP kinase	Chromosome	975	D-glycero-alpha-D-manno-heptose 7-phosphate kinase OS=Aneurinibacillus thermoaerophilus OX=143495 GN=hddA PE=1 SV=1	Predicted kinase related to galactokinase and mevalonate kinase	D-glycero-alpha-D-manno-heptose-7-phosphate kinase [EC:2.7.1.168]
gene2375	-	hypothetical protein	Chromosome	1524	-	Membrane protein involved in the export of O-antigen and teichoic acid	-
gene2376	-	alpha-1,2-fucosyltransferase	Chromosome	990	Alpha-1,2-colitosyltransferase OS=Escherichia coli OX=562 GN=wbgN PE=1 SV=1	-	-
gene2377	epsJ	glycosyltransferase	Chromosome	960	Uncharacterized glycosyltransferase EpsJ OS=Bacillus subtilis (strain 168) OX=224308 GN=epsJ PE=2 SV=1	Glycosyltransferase involved in cell wall bisynthesis	glycosyltransferase EpsJ [EC:2.4.-.-]
gene2378	K25652	glycosyltransferase family 2 protein	Chromosome	981	Uncharacterized glycosyltransferase EpsJ OS=Bacillus subtilis (strain 168) OX=224308 GN=epsJ PE=2 SV=1	Glycosyltransferase involved in cell wall bisynthesis	teichoic acid N-acetylgalactosaminyltransferase [EC:2.4.1.-]
gene2379	murM	peptidoglycan bridge formation glycyltransferase FemA/FemB family protein	Chromosome	1191	Lipid II:glycine glycyltransferase OS=Staphylococcus aureus (strain NCTC 8325 / PS 47) OX=93061 GN=femX PE=1 SV=1	Lipid II:glycine glycyltransferase (Peptidoglycan interpeptide bridge formation enzyme)	serine/alanine adding enzyme [EC:2.3.2.10]
gene2395	-	-	Chromosome	93	-	-	-
gene2416	rpmG	MULTISPECIES: 50S ribosomal protein L33	Chromosome	150	Large ribosomal subunit protein bL33C OS=Lactococcus lactis subsp. cremoris (strain SK11) OX=272622 GN=rpmG3 PE=3 SV=1	Ribosomal protein L33	large subunit ribosomal protein L33
gene2423	K07497	transposase	Chromosome	864	Putative transposase InsK for insertion sequence element IS150 OS=Escherichia coli (strain K12) OX=83333 GN=insK PE=2 SV=2	Transposase InsO and inactivated derivatives	putative transposase
gene2424	K07483	helix-turn-helix domain-containing protein	Chromosome	582	Insertion element IS1223 uncharacterized 20.7 kDa protein OS=Lactobacillus johnsonii OX=33959 PE=3 SV=1	Transposase InsE and inactivated derivatives	transposase
gene2429	-	hypothetical protein	Chromosome	198	-	-	-
gene2465	pqqE	KxxxW cyclic peptide radical SAM maturase	Chromosome	945	PqqA peptide cyclase OS=Bradyrhizobium diazoefficiens (strain JCM 10833 / BCRC 13528 / IAM 13628 / NBRC 14792 / USDA 110) OX=224911 GN=pqqE PE=3 SV=2	Radical SAM superfamily maturase, SkfB/NifB/PqqE family	PqqA peptide cyclase [EC:1.21.98.4]
gene2466	-	MULTISPECIES: KxxxW-cyclized peptide pheromone	Chromosome	114	-	-	-
gene2476	butA	SDR family NAD(P)-dependent oxidoreductase	Chromosome	741	Rhamnolipids biosynthesis 3-oxoacyl-[acyl-carrier-protein] reductase OS=Pseudomonas aeruginosa (strain ATCC 15692 / DSM 22644 / CIP 104116 / JCM 14847 / LMG 12228 / 1C / PRS 101 / PAO1) OX=208964 GN=rhlG PE=1 SV=1	Short-chain dehydrogenase	meso-butanediol dehydrogenase / (S,S)-butanediol dehydrogenase / diacetyl reductase [EC:1.1.1.- 1.1.1.76 1.1.1.304]
gene2477	plcR	helix-turn-helix transcriptional regulator	Chromosome	804	-	Transcriptional regulator, contains XRE-family HTH domain	HTH-type transcriptional regulator, pleiotropic regulator of extracellular virulence genes
gene2480	-	hypothetical protein	Chromosome	330	-	-	-
gene2482	-	hypothetical protein	Chromosome	489	-	-	-
gene2489	clfA	MucBP domain-containing protein	Chromosome	3303	Serine-rich adhesin for platelets OS=Staphylococcus aureus (strain MW2) OX=196620 GN=sraP PE=1 SV=1	Uncharacterized conserved protein YjdB, contains Ig-like domain	clumping factor A
gene2530	-	glucosyltransferase-S	Chromosome	324	-	Predicted cysteine peptidase, C39 family	-
gene2531	-	hypothetical protein	Chromosome	426	-	Predicted cysteine peptidase, C39 family	-
gene2568	hepA	MULTISPECIES: helicase-related protein	Chromosome	3429	Uncharacterized ATP-dependent helicase YqhH OS=Bacillus subtilis (strain 168) OX=224308 GN=yqhH PE=3 SV=1	Superfamily II DNA or RNA helicase	ATP-dependent helicase HepA [EC:5.6.2.-]
gene2569	K07317	MULTISPECIES: adenine methyltransferase	Chromosome	3453	-	Type II restriction/modification system, endonuclease and methylase domains	adenine-specific DNA-methyltransferase [EC:2.1.1.72]
gene2570	-	MULTISPECIES: helix-turn-helix transcriptional regulator	Chromosome	1326	-	-	-
gene2571	-	MULTISPECIES: sigma-70 family RNA polymerase sigma factor	Chromosome	471	-	-	-
gene2572	-	hypothetical protein	Chromosome	405	-	-	-
gene2573	-	MULTISPECIES: ATP-binding cassette domain-containing protein	Chromosome	1077	Ftsk domain-containing protein YdcQ OS=Bacillus subtilis (strain 168) OX=224308 GN=ydcQ PE=4 SV=1	DNA segregation ATPase FtsK/SpoIIIE or related protein	-
gene2574	-	hypothetical protein	Chromosome	597	-	-	-
gene2575	-	MULTISPECIES: replication protein	Chromosome	603	Replication protein OS=Staphylococcus aureus OX=1280 GN=repF PE=3 SV=2	-	-
gene2576	-	MULTISPECIES: hypothetical protein	Chromosome	198	-	-	-
gene2577	int	MULTISPECIES: tyrosine-type recombinase/integrase	Chromosome	1050	Tyrosine recombinase XerC-like OS=Caldanaerobacter subterraneus subsp. tengcongensis (strain DSM 15242 / JCM 11007 / NBRC 100824 / MB4) OX=273068 GN=TTE2127 PE=3 SV=1	Site-specific recombinase XerD	integrase
gene2580	ABC.CD.P	ABC transporter permease	Chromosome	477	Putative hemin transport system permease protein HrtB OS=Staphylococcus haemolyticus (strain JCSC1435) OX=279808 GN=hrtB PE=3 SV=1	ABC-type transport system involved in lipoprotein release, permease component LolC	putative ABC transport system permease protein
gene2585	-	hypothetical protein	Chromosome	210	-	-	-
gene2586	-	hypothetical protein	Chromosome	657	-	-	-
gene2587	-	DUF6287 domain-containing protein	Chromosome	1428	-	-	-
gene2588	-	MULTISPECIES: hypothetical protein	Chromosome	264	-	-	-
pA_gene0001	-	replication initiator protein A	PlasmidA	1197	41 kDa protein OS=Lactobacillus helveticus OX=1587 PE=4 SV=1	-	-
pA_gene0007	cspA	Cold shock-like protein CspLA	PlasmidA	201	Cold shock-like protein CspLA OS=Listeria monocytogenes serovar 1/2a (strain ATCC BAA-679 / EGD-e) OX=169963 GN=cspLA PE=1 SV=1	Cold shock protein, CspA family	cold shock protein
pA_gene0008	K07483	transposase	PlasmidA	210	-	Transposase InsE and inactivated derivatives	transposase
pA_gene0009	uvrA	excinuclease ABC subunit UvrA	PlasmidA	2268	UvrABC system protein A OS=Thermus thermophilus (strain ATCC 27634 / DSM 579 / HB8) OX=300852 GN=uvrA PE=3 SV=2	Excinuclease UvrABC ATPase subunit	excinuclease ABC subunit A
pA_gene0010	K07497	MULTISPECIES: DDE-type integrase/transposase/recombinase	PlasmidA	414	Uncharacterized transposase-like protein HI_1721 OS=Haemophilus influenzae (strain ATCC 51907 / DSM 11121 / KW20 / Rd) OX=71421 GN=HI_1721 PE=3 SV=1	Transposase InsO and inactivated derivatives	putative transposase
pA_gene0014	-	MULTISPECIES: stage II sporulation protein M	PlasmidA	582	-	-	-
pA_gene0015	-	site-specific integrase	PlasmidA	591	Probable integrase/recombinase YoeC OS=Bacillus subtilis (strain 168) OX=224308 GN=yoeC PE=3 SV=2	Site-specific recombinase XerD	-
pA_gene0016	-	hypothetical protein	PlasmidA	519	-	-	-
pA_gene0017	K07498	IS6 family transposase	PlasmidA	681	Transposase for insertion sequence-like element IS431mec OS=Staphylococcus aureus (strain MW2) OX=196620 GN=tnp PE=3 SV=1	Transposase (or an inactivated derivative), DDE domain	putative transposase
pA_gene0018	tetM	TetS	PlasmidA	735	Tetracycline resistance protein TetS OS=Listeria monocytogenes OX=1639 GN=tetS PE=3 SV=1	Translation elongation factor EF-G, a GTPase	ribosomal protection tetracycline resistance protein
pA_gene0020	-	-	PlasmidA	438	-	-	-
pA_gene0021	zntA	MULTISPECIES: heavy metal translocating P-type ATPase	PlasmidA	1890	Zinc-transporting ATPase OS=Bacillus subtilis (strain 168) OX=224308 GN=zosA PE=1 SV=1	Cation-transporting P-type ATPase	Zn2+/Cd2+-exporting ATPase [EC:7.2.2.12 7.2.2.21]
pA_gene0022	-	MULTISPECIES: IS982 family transposase	PlasmidA	891	-	Transposase	-
pA_gene0023	bmrR	MerR family DNA-binding transcriptional regulator	PlasmidA	780	Multidrug-efflux transporter 1 regulator OS=Bacillus subtilis (strain 168) OX=224308 GN=bmrR PE=1 SV=3	DNA-binding transcriptional regulator, MerR family	MerR family transcriptional regulator, activator of bmr gene
pA_gene0025	zntA	heavy metal translocating P-type ATPase	PlasmidA	2118	Probable cadmium-transporting ATPase OS=Listeria monocytogenes serovar 1/2a (strain ATCC BAA-679 / EGD-e) OX=169963 GN=cadA PE=3 SV=1	Cation-transporting P-type ATPase	Zn2+/Cd2+-exporting ATPase [EC:7.2.2.12 7.2.2.21]
pA_gene0026	cadC	metalloregulator ArsR/SmtB family transcription factor	PlasmidA	360	Cadmium resistance transcriptional regulatory protein CadC OS=Listeria innocua serovar 6a (strain ATCC BAA-680 / CLIP 11262) OX=272626 GN=cadC PE=3 SV=1	DNA-binding transcriptional regulator, ArsR family	ArsR family transcriptional regulator, lead/cadmium/zinc/bismuth-responsive transcriptional repressor
pA_gene0028	-	hypothetical protein	PlasmidA	396	-	-	-
pA_gene0032	K07498	Transposase	PlasmidA	459	Transposase for insertion sequence-like element IS431mec OS=Staphylococcus aureus (strain MW2) OX=196620 GN=tnp PE=3 SV=1	Transposase (or an inactivated derivative), DDE domain	putative transposase
pA_gene0041	K07497	transposase	PlasmidA	855	Transposase for insertion sequence element IS904 OS=Lactococcus lactis subsp. lactis (strain IL1403) OX=272623 GN=nisX1 PE=3 SV=1	Transposase InsO and inactivated derivatives	putative transposase
pA_gene0046	K07497	integrase core domain protein	PlasmidA	465	ATP-dependent protease OS=Lactococcus lactis subsp. lactis OX=1360 PE=4 SV=1	Transposase InsO and inactivated derivatives	putative transposase
pA_gene0049	K07498	MULTISPECIES: IS6 family transposase	PlasmidA	681	Transposase for insertion sequence-like element IS431mec OS=Staphylococcus aureus (strain MW2) OX=196620 GN=tnp PE=3 SV=1	Transposase (or an inactivated derivative), DDE domain	putative transposase
pA_gene0050	pphA	MULTISPECIES: metallophosphoesterase	PlasmidA	690	Bis(5'-nucleosyl)-tetraphosphatase, symmetrical OS=Aromatoleum aromaticum (strain DSM 19018 / LMG 30748 / EbN1) OX=76114 GN=apaH PE=3 SV=1	Diadenosine tetraphosphatase ApaH/serine/threonine protein phosphatase, PP2A family	serine/threonine protein phosphatase 1 [EC:3.1.3.16]
pA_gene0052	K07497	transposase	PlasmidA	855	Transposase for insertion sequence element IS904 OS=Lactococcus lactis subsp. lactis (strain IL1403) OX=272623 GN=nisX1 PE=3 SV=1	Transposase InsO and inactivated derivatives	putative transposase
pA_gene0053	K07498	IS6 family transposase	PlasmidA	180	Transposase for insertion sequence-like element IS431mec OS=Staphylococcus aureus (strain MW2) OX=196620 GN=tnp PE=3 SV=1	Transposase (or an inactivated derivative), DDE domain	putative transposase
pA_gene0055	K07498	IS6-like element ISS1S family transposase	PlasmidA	525	Transposase for insertion sequence-like element IS431mec OS=Staphylococcus aureus (strain MW2) OX=196620 GN=tnp PE=3 SV=1	Transposase (or an inactivated derivative), DDE domain	putative transposase
pA_gene0056	ABC-2.A	MULTISPECIES: ABC transporter ATP-binding protein	PlasmidA	903	Uncharacterized ABC transporter ATP-binding protein YvfR OS=Bacillus subtilis (strain 168) OX=224308 GN=yvfR PE=3 SV=1	ABC-type multidrug transport system, ATPase component	ABC-2 type transport system ATP-binding protein
pA_gene0057	ABC-2.P	MULTISPECIES: ABC transporter permease	PlasmidA	738	Putative transport permease YvfS OS=Bacillus subtilis (strain 168) OX=224308 GN=yvfS PE=3 SV=1	ABC-type multidrug transport system, permease component	ABC-2 type transport system permease protein
pA_gene0066	K07497	transposase	PlasmidA	546	Putative transposase InsK for insertion sequence element IS150 OS=Escherichia coli (strain K12) OX=83333 GN=insK PE=2 SV=2	Transposase InsO and inactivated derivatives	putative transposase
pA_gene0067	uvrA	ATP-binding cassette domain-containing protein	PlasmidA	831	UvrABC system protein A OS=Aquifex aeolicus (strain VF5) OX=224324 GN=uvrA PE=3 SV=1	Excinuclease UvrABC ATPase subunit	excinuclease ABC subunit A
pA_gene0068	K07498	IS6-like element ISTeha2 family transposase	PlasmidA	681	Transposase for insertion sequence-like element IS431mec OS=Staphylococcus aureus (strain MW2) OX=196620 GN=tnp PE=3 SV=1	Transposase (or an inactivated derivative), DDE domain	putative transposase
pA_gene0069	cbrT	MULTISPECIES: hypothetical protein	PlasmidA	546	-	-	energy-coupling factor transport system substrate-specific component
pA_gene0070	nrdA	vitamin B12-dependent ribonucleotide reductase	PlasmidA	2484	Vitamin B12-dependent ribonucleoside-diphosphate reductase OS=Mycobacterium tuberculosis (strain ATCC 25618 / H37Rv) OX=83332 GN=nrdZ PE=1 SV=2	Ribonucleotide reductase alpha subunit	ribonucleoside-diphosphate reductase alpha chain [EC:1.17.4.1]
pA_gene0071	pduO	cob(I)yrinic acid a,c-diamide adenosyltransferase	PlasmidA	564	Corrinoid adenosyltransferase OS=Bacillus subtilis (strain 168) OX=224308 GN=yvqK PE=1 SV=2	Cob(II)alamin adenosyltransferase	cob(I)alamin adenosyltransferase [EC:2.5.1.17]
pA_gene0072	-	MULTISPECIES: DUF4430 domain-containing protein	PlasmidA	405	-	-	-
pA_gene0073	K07498	IS6 family transposase	PlasmidA	144	Transposase for insertion sequence element IS257 in transposon Tn4003 OS=Staphylococcus aureus OX=1280 PE=4 SV=1	Transposase (or an inactivated derivative), DDE domain	putative transposase
pA_gene0075	K07035	MULTISPECIES: PTS sugar transporter subunit IIC	PlasmidA	1038	-	Membrane regulatory protein PfoR, PTS_EIIC_2 domain (does not regulate perfringolysin expression)	uncharacterized protein
pA_gene0076	panE	2-dehydropantoate 2-reductase	PlasmidA	939	2-dehydropantoate 2-reductase OS=Lactococcus lactis subsp. lactis (strain IL1403) OX=272623 GN=LL1323 PE=3 SV=1	Ketopantoate reductase	2-dehydropantoate 2-reductase [EC:1.1.1.169]
pA_gene0077	MGLL	alpha/beta fold hydrolase	PlasmidA	942	Monoacylglycerol lipase OS=Mycolicibacterium smegmatis (strain ATCC 700084 / mc(2)155) OX=246196 GN=MSMEG_0220 PE=1 SV=1	Lysophospholipase, alpha-beta hydrolase superfamily	acylglycerol lipase [EC:3.1.1.23]
pA_gene0078	-	hypothetical protein	PlasmidA	195	-	-	-
pA_gene0079	-	MULTISPECIES: MarR family transcriptional regulator	PlasmidA	438	-	DNA-binding transcriptional regulator, MarR family	-
pA_gene0080	bapA	LPXTG cell wall anchor domain-containing protein	PlasmidA	4248	Levansucrase OS=Fructilactobacillus sanfranciscensis OX=1625 GN=levS PE=1 SV=1	Cell division protein DedD (periplasmic protein involved in septation)	large repetitive protein
pA_gene0081	-	IS982-like element ISLll1 family transposase	PlasmidA	891	-	Transposase	-
pA_gene0082	K13653	hypothetical protein	PlasmidA	837	Uncharacterized HTH-type transcriptional regulator YdeE OS=Bacillus subtilis (strain 168) OX=224308 GN=ydeE PE=4 SV=1	Predicted transcriptional regulator YdeE, contains AraC-type DNA-binding domain	AraC family transcriptional regulator
pA_gene0083	K07498	integrase	PlasmidA	459	Transposase for insertion sequence-like element IS431mec OS=Staphylococcus aureus (strain MW2) OX=196620 GN=tnp PE=3 SV=1	Transposase (or an inactivated derivative), DDE domain	putative transposase
pA_gene0084	nisP	MULTISPECIES: S8 family serine peptidase	PlasmidA	2049	Nisin leader peptide-processing serine protease NisP OS=Lactococcus lactis subsp. lactis OX=1360 GN=nisP PE=1 SV=1	Serine protease, subtilisin family	lantibiotic leader peptide-processing serine protease [EC:3.4.21.-]
pA_gene0085	nisI	MULTISPECIES: NisI/SpaI family lantibiotic immunity lipoprotein	PlasmidA	738	Nisin immunity protein OS=Lactococcus lactis subsp. lactis OX=1360 GN=nisI PE=1 SV=1	-	lantibiotic immunity protein
pA_gene0086	lanC	nisin cyclase NisC, C-terminus	PlasmidA	306	Nisin biosynthesis protein NisC OS=Lactococcus lactis subsp. lactis OX=1360 GN=nisC PE=1 SV=1	-	class I lanthipeptide synthase [EC:3.13.2.4]
pA_gene0087	lanC	lanthionine synthetase C family protein	PlasmidA	615	Nisin biosynthesis protein NisC OS=Lactococcus lactis subsp. lactis OX=1360 GN=nisC PE=1 SV=1	-	class I lanthipeptide synthase [EC:3.13.2.4]
pA_gene0090	-	hypothetical protein	PlasmidA	135	Replication protein RepB OS=Streptococcus agalactiae OX=1311 GN=repB PE=1 SV=1	-	-
pA_gene0091	-	MULTISPECIES: hypothetical protein	PlasmidA	171	-	-	-
pA_gene0093	-	MULTISPECIES: hypothetical protein	PlasmidA	300	-	-	-
pA_gene0094	parA	MULTISPECIES: ParA family protein	PlasmidA	849	Sporulation initiation inhibitor protein Soj OS=Bacillus subtilis (strain 168) OX=224308 GN=soj PE=1 SV=1	ParA-like ATPase involved in chromosome/plasmid partitioning or cellulose biosynthesis protein BcsQ	chromosome partitioning protein
pB_gene0001	-	replication initiation protein	PlasmidB	1353	-	-	-
pB_gene0002	-	MULTISPECIES: hypothetical protein	PlasmidB	234	-	-	-
pB_gene0003	parA	AAA family ATPase	PlasmidB	759	Sporulation initiation inhibitor protein Soj OS=Halalkalibacterium halodurans (strain ATCC BAA-125 / DSM 18197 / FERM 7344 / JCM 9153 / C-125) OX=272558 GN=soj PE=3 SV=1	ParA-like ATPase involved in chromosome/plasmid partitioning or cellulose biosynthesis protein BcsQ	chromosome partitioning protein
pB_gene0004	parB	ParB N-terminal domain-containing protein	PlasmidB	729	Nucleoid occlusion protein OS=Bacillus cytotoxicus (strain DSM 22905 / CIP 110041 / 391-98 / NVH 391-98) OX=315749 GN=noc PE=3 SV=1	-	ParB family transcriptional regulator, chromosome partitioning protein
pB_gene0008	-	hypothetical protein	PlasmidB	360	-	-	-
pB_gene0009	lmrB	MFS transporter	PlasmidB	1374	Uncharacterized MFS-type transporter YcnB OS=Bacillus subtilis (strain 168) OX=224308 GN=ycnB PE=3 SV=1	Predicted arabinose efflux permease AraJ, MFS family	MFS transporter, DHA2 family, lincomycin resistance protein
pB_gene0010	cueO	multicopper oxidase domain-containing protein	PlasmidB	1530	Multicopper oxidase mco OS=Staphylococcus aureus OX=1280 GN=mco PE=1 SV=2	Multicopper oxidase with three cupredoxin domains (includes cell division protein FtsP and spore coat protein CotA)	cuproxidase [EC:1.16.3.4]
pB_gene0012	cwlO	NlpC/P60 family protein	PlasmidB	1116	Protein P54 OS=Enterococcus faecium OX=1352 PE=3 SV=2	Cell wall-associated hydrolase, NlpC_P60 family	peptidoglycan DL-endopeptidase CwlO [EC:3.4.-.-]
pB_gene0013	-	MULTISPECIES: hypothetical protein	PlasmidB	522	-	-	-
pB_gene0014	K07497	transposase	PlasmidB	855	Transposase for insertion sequence element IS904 OS=Lactococcus lactis subsp. lactis (strain IL1403) OX=272623 GN=nisX1 PE=3 SV=1	Transposase InsO and inactivated derivatives	putative transposase
pB_gene0016	-	hypothetical protein	PlasmidB	168	-	-	-
pB_gene0020	K07497	IS3 family transposase	PlasmidB	840	Transposase for insertion sequence element IS904 OS=Lactococcus lactis subsp. lactis (strain IL1403) OX=272623 GN=nisX1 PE=3 SV=1	Transposase InsO and inactivated derivatives	putative transposase
pB_gene0021	K07497	Mobile element protein	PlasmidB	819	Putative transposase InsK for insertion sequence element IS150 OS=Escherichia coli (strain K12) OX=83333 GN=insK PE=2 SV=2	Transposase InsO and inactivated derivatives	putative transposase
pB_gene0023	rclA	FAD-dependent oxidoreductase	PlasmidB	1350	Probable pyridine nucleotide-disulfide oxidoreductase RclA OS=Escherichia coli (strain K12) OX=83333 GN=rclA PE=1 SV=2	Dihydrolipoamide dehydrogenase (E3) component of pyruvate/2-oxoglutarate dehydrogenase complex or glutathione oxidoreductase	probable pyridine nucleotide-disulfide oxidoreductase
pB_gene0024	-	MULTISPECIES: iron-sulfur cluster biosynthesis family protein	PlasmidB	387	-	Predicted Fe-S cluster biosynthesis protein YqkB	-
pB_gene0025	biuH	MULTISPECIES: cysteine hydrolase	PlasmidB	624	Isochorismatase family protein YecD OS=Escherichia coli (strain K12) OX=83333 GN=yecD PE=1 SV=2	Nicotinamidase-related amidase	biuret amidohydrolase [EC:3.5.1.84]
pB_gene0026	-	hypothetical protein	PlasmidB	165	-	-	-
pB_gene0027	nemR	pyrimidine utilization regulatory protein R, rutR	PlasmidB	576	Uncharacterized HTH-type transcriptional regulator in lacX 3'region OS=Lactococcus lactis subsp. lactis OX=1360 PE=4 SV=1	DNA-binding protein, AcrR family, includes nucleoid occlusion protein SlmA	TetR/AcrR family transcriptional regulator, transcriptional repressor for nem operon
pB_gene0028	K07498	IS6 family transposase	PlasmidB	528	Transposase for insertion sequence-like element IS431mec OS=Staphylococcus aureus (strain MW2) OX=196620 GN=tnp PE=3 SV=1	Transposase (or an inactivated derivative), DDE domain	putative transposase
pB_gene0041	K07497	Transposase	PlasmidB	330	Putative transposase for insertion sequence element IS986/IS6110 OS=Mycobacterium tuberculosis (strain CDC 1551 / Oshkosh) OX=83331 GN=MT1803 PE=3 SV=1	Transposase InsO and inactivated derivatives	putative transposase
pB_gene0046	K13653	MULTISPECIES: AraC family transcriptional regulator	PlasmidB	837	Uncharacterized HTH-type transcriptional regulator YdeE OS=Bacillus subtilis (strain 168) OX=224308 GN=ydeE PE=4 SV=1	Predicted transcriptional regulator YdeE, contains AraC-type DNA-binding domain	AraC family transcriptional regulator
pB_gene0047	K07498	MULTISPECIES: DDE-type integrase/transposase/recombinase	PlasmidB	384	Transposase for insertion sequence-like element IS431mec OS=Staphylococcus aureus (strain MW2) OX=196620 GN=tnp PE=3 SV=1	Transposase (or an inactivated derivative), DDE domain	putative transposase
pB_gene0048	K07052	CPBP family intramembrane glutamic endopeptidase	PlasmidB	699	UPF0177 protein in abiGi 5'region OS=Lactococcus lactis subsp. cremoris OX=1359 PE=3 SV=1	Membrane protease YdiL, CAAX protease family	CAAX protease family protein
pB_gene0050	-	DUF4298 domain-containing protein	PlasmidB	297	-	-	-
pB_gene0051	-	putative integrase/recombinase plasmid associated	PlasmidB	465	Probable integrase/recombinase YoeC OS=Bacillus subtilis (strain 168) OX=224308 GN=yoeC PE=3 SV=2	Site-specific recombinase XerD	-
pB_gene0052	K07498	MULTISPECIES: IS6 family transposase	PlasmidB	681	Transposase for insertion sequence-like element IS431mec OS=Staphylococcus aureus (strain MW2) OX=196620 GN=tnp PE=3 SV=1	Transposase (or an inactivated derivative), DDE domain	putative transposase
pB_gene0053	pphA	MULTISPECIES: metallophosphoesterase	PlasmidB	690	Bis(5'-nucleosyl)-tetraphosphatase, symmetrical OS=Aromatoleum aromaticum (strain DSM 19018 / LMG 30748 / EbN1) OX=76114 GN=apaH PE=3 SV=1	Diadenosine tetraphosphatase ApaH/serine/threonine protein phosphatase, PP2A family	serine/threonine protein phosphatase 1 [EC:3.1.3.16]
pB_gene0054	-	hypothetical protein	PlasmidB	195	-	-	-
pB_gene0059	-	MULTISPECIES: hypothetical protein	PlasmidB	231	-	-	-
pB_gene0062	lexA	S24 family peptidase	PlasmidB	603	-	Phage repressor protein C, contains Cro/C1-type HTH and peptisase s24 domains	repressor LexA [EC:3.4.21.88]
pC_gene0003	-	hypothetical protein	PlasmidC	231	-	-	-
pC_gene0004	-	hypothetical protein	PlasmidC	423	-	-	-
pC_gene0005	tagT_U_V	MULTISPECIES: LCP family protein	PlasmidC	903	Polyisoprenyl-teichoic acid--peptidoglycan teichoic acid transferase TagU OS=Enterococcus faecalis (strain ATCC 700802 / V583) OX=226185 GN=tagU PE=3 SV=1	Anionic cell wall polymer biosynthesis enzyme TagV/TagU, LytR-Cps2A-Psr (LCP) family (peptidoglycan teichoic acid transferase)	polyisoprenyl-teichoic acid--peptidoglycan teichoic acid transferase [EC:2.7.8.-]
pC_gene0006	-	MULTISPECIES: phosphodiester glycosidase family protein	PlasmidC	903	SPbeta prophage-derived uncharacterized protein YomE OS=Bacillus subtilis (strain 168) OX=224308 GN=yomE PE=4 SV=1	Sugar-P-sugar glycosidase (uncovering enzyme, UCE), NAGPA superfamily	-
pC_gene0008	-	hypothetical protein	PlasmidC	378	-	-	-
pC_gene0009	GALS	glycosyltransferase family 92 protein	PlasmidC	933	Glycosyltransferase family 92 protein Os08g0121900 OS=Oryza sativa subsp. japonica OX=39947 GN=Os08g0121900 PE=2 SV=1	Glycosyltransferase involved in cell wall bisynthesis	galactan beta-1,4-galactosyltransferase [EC:2.4.1.-]
pC_gene0010	wcaC	MULTISPECIES: glycosyltransferase family 4 protein	PlasmidC	1140	Sulfoquinovosyl transferase SQD2 OS=Arabidopsis thaliana OX=3702 GN=SQD2 PE=1 SV=1	Glycosyltransferase involved in cell wall bisynthesis	putative colanic acid biosynthesis glycosyltransferase WcaC [EC:2.4.-.-]
pC_gene0011	-	capsular biosynthesis protein CpsS	PlasmidC	1287	-	-	-
pC_gene0012	rfbF	MULTISPECIES: glycosyltransferase family 2 protein	PlasmidC	840	dTDP-rhamnosyl transferase RfbF OS=Shigella flexneri OX=623 GN=rfbF PE=3 SV=2	Glycosyltransferase, GT2 family	rhamnosyltransferase [EC:2.4.1.-]
pC_gene0013	rfbF	MULTISPECIES: glycosyltransferase family 2 protein	PlasmidC	843	dTDP-rhamnosyl transferase RfbF OS=Shigella flexneri OX=623 GN=rfbF PE=3 SV=2	Glycosyltransferase, GT2 family	rhamnosyltransferase [EC:2.4.1.-]
pC_gene0014	wbgM	glycosyltransferase	PlasmidC	1089	UDP-Gal:alpha-D-GlcNAc-diphosphoundecaprenol alpha-1,3-galactosyltransferase OS=Escherichia coli OX=562 GN=wclR PE=1 SV=1	Glycosyltransferase involved in cell wall bisynthesis	O55-antigen biosynthesis alpha-1,3-galactosyltransferase
pC_gene0015	ugd	MULTISPECIES: NAD-binding protein	PlasmidC	342	UDP-glucose 6-dehydrogenase OS=Streptococcus pneumoniae OX=1313 GN=cap3A PE=3 SV=2	UDP-glucose 6-dehydrogenase	UDPglucose 6-dehydrogenase [EC:1.1.1.22]
pC_gene0016	cap1J	Racemase or epimerase acting on carbohydrates and derivatives	PlasmidC	924	Uncharacterized 37.6 kDa protein in cld 5'region OS=Escherichia coli O111:H- OX=168927 PE=3 SV=1	Nucleoside-diphosphate-sugar epimerase	UDP-glucuronate 4-epimerase [EC:5.1.3.6]
pC_gene0017	exoY	sugar transferase	PlasmidC	687	Uncharacterized sugar transferase HI_0872 OS=Haemophilus influenzae (strain ATCC 51907 / DSM 11121 / KW20 / Rd) OX=71421 GN=HI_0872 PE=3 SV=1	Sugar transferase involved in LPS biosynthesis (colanic, teichoic acid)	exopolysaccharide production protein ExoY
pC_gene0018	E3.1.3.48	MULTISPECIES: CpsB/CapC family capsule biosynthesis tyrosine phosphatase	PlasmidC	765	Tyrosine-protein phosphatase YwqE OS=Bacillus subtilis (strain 168) OX=224308 GN=ywqE PE=1 SV=1	Tyrosine-protein phosphatase YwqE	protein-tyrosine phosphatase [EC:3.1.3.48]
pC_gene0019	epsB	MULTISPECIES: polysaccharide biosynthesis tyrosine autokinase	PlasmidC	696	Tyrosine-protein kinase YwqD OS=Bacillus subtilis (strain 168) OX=224308 GN=ywqD PE=1 SV=1	Fe-S cluster carrier ATPase, Mrp/ApbC/NBP35 family	protein-tyrosine kinase [EC:2.7.10.3]
pC_gene0020	epsA	Wzz/FepE/Etk N-terminal domain-containing protein	PlasmidC	780	Capsular polysaccharide biosynthesis protein CapA OS=Staphylococcus aureus (strain MW2) OX=196620 GN=capA PE=3 SV=1	Capsular polysaccharide biosynthesis protein YveK	protein tyrosine kinase modulator
pC_gene0021	-	MULTISPECIES: hydrolase	PlasmidC	768	-	Lysophospholipase L1 or related esterase. Includes spore coat protein LipC/YcsK	-
pC_gene0022	glf	MULTISPECIES: helix-turn-helix transcriptional regulator	PlasmidC	318	-	-	UDP-galactopyranose mutase [EC:5.4.99.9]
pC_gene0023	-	transposase of IS982	PlasmidC	855	-	Transposase	-
pC_gene0024	-	hypothetical protein	PlasmidC	273	-	-	-
pC_gene0025	-	MULTISPECIES: hypothetical protein	PlasmidC	192	-	-	-
pC_gene0026	-	site-specific integrase	PlasmidC	543	Probable integrase/recombinase YoeC OS=Bacillus subtilis (strain 168) OX=224308 GN=yoeC PE=3 SV=2	Site-specific recombinase XerD	-
pC_gene0031	-	MULTISPECIES: RepB family plasmid replication initiator protein	PlasmidC	1152	Replication protein OS=Neisseria gonorrhoeae OX=485 PE=3 SV=1	Protein involved in initiation of plasmid replication	-
pC_gene0032	-	MULTISPECIES: DNA-binding protein	PlasmidC	621	-	-	-
pC_gene0034	TC.PST	polysaccharide biosynthesis C-terminal domain-containing protein	PlasmidC	1416	Putative O-antigen transporter OS=Shigella dysenteriae OX=622 GN=rfbX PE=3 SV=1	Membrane protein involved in the export of O-antigen and teichoic acid	polysaccharide transporter, PST family
pC_gene0035	topB	DNA topoisomerase III	PlasmidC	156	-	DNA topoisomerase IA	DNA topoisomerase III [EC:5.6.2.1]
pC_gene0037	K07482	Mobile element protein	PlasmidC	285	-	Transposase and inactivated derivatives, IS30 family	transposase, IS30 family
pC_gene0038	tagF	glycosyltransferase	PlasmidC	996	Putative glycosyltransferase EpsH OS=Bacillus subtilis (strain 168) OX=224308 GN=epsH PE=2 SV=1	Glycosyltransferase, catalytic subunit of cellulose synthase and poly-beta-1,6-N-acetylglucosamine synthase	CDP-glycerol glycerophosphotransferase [EC:2.7.8.12]
pC_gene0040	-	hypothetical protein	PlasmidC	228	-	-	-
pD_gene0002	-	hypothetical protein	PlasmidD	591	-	-	-
pD_gene0003	hsdS	restriction endonuclease subunit S	PlasmidD	1194	Type I restriction enzyme MjaVII specificity subunit OS=Methanocaldococcus jannaschii (strain ATCC 43067 / DSM 2661 / JAL-1 / JCM 10045 / NBRC 100440) OX=243232 GN=MJ0130 PE=1 SV=3	Restriction endonuclease S subunit	type I restriction enzyme, S subunit [EC:3.1.21.3]
pD_gene0005	rgg2	putative Rgg protein	PlasmidD	849	HTH-type transcriptional regulator rgg OS=Streptococcus gordonii (strain Challis / ATCC 35105 / BCRC 15272 / CH1 / DL1 / V288) OX=467705 GN=rgg PE=4 SV=1	-	HTH-type transcriptional regulator, SHP2-responsive activator
pD_gene0006	-	hypothetical protein	PlasmidD	99	-	-	-
pD_gene0007	ramC	MULTISPECIES: serine/threonine protein kinase	PlasmidD	1845	Probable SapB synthase OS=Streptomyces coelicolor (strain ATCC BAA-471 / A3(2) / M145) OX=100226 GN=ramC PE=1 SV=1	Serine/threonine protein kinase	class III lanthionine synthetase [EC:3.13.2.4]
pD_gene0008	mef	MULTISPECIES: MFS transporter	PlasmidD	1221	-	-	MFS transporter, DHA3 family, macrolide efflux protein
pD_gene0009	-	hypothetical protein	PlasmidD	759	-	-	-
pD_gene0010	-	DUF536 domain-containing protein	PlasmidD	381	-	-	-
pD_gene0011	-	hypothetical protein	PlasmidD	90	-	-	-
pE_gene0001	-	Replication-associated protein	PlasmidE	168	-	-	-
pE_gene0002	-	ArsR family transcriptional regulator	PlasmidE	144	-	-	-
pE_gene0005	qrtT	MULTISPECIES: hypothetical protein	PlasmidE	603	-	-	energy-coupling factor transport system substrate-specific component
pE_gene0006	ecfT	MULTISPECIES: energy-coupling factor transporter transmembrane component T	PlasmidE	792	Energy-coupling factor transporter transmembrane protein EcfT OS=Lactococcus lactis subsp. cremoris (strain MG1363) OX=416870 GN=ecfT PE=1 SV=1	ECF-type transporter transmembrane protein EcfT	energy-coupling factor transport system permease protein
pE_gene0007	ecfA1	MULTISPECIES: ABC transporter ATP-binding protein	PlasmidE	837	Energy-coupling factor transporter ATP-binding protein EcfA1 OS=Mycoplasmoides gallisepticum (strain R(low / passage 15 / clone 2)) OX=710127 GN=ecfA1 PE=3 SV=1	Energy-coupling factor transporter ATP-binding protein EcfA2	energy-coupling factor transport system ATP-binding protein [EC:7.-.-.-]
pE_gene0008	ecfA2	MULTISPECIES: ABC transporter ATP-binding protein	PlasmidE	801	Energy-coupling factor transporter ATP-binding protein EcfA OS=Methanothermobacter thermautotrophicus (strain ATCC 29096 / DSM 1053 / JCM 10044 / NBRC 100330 / Delta H) OX=187420 GN=ecfA PE=3 SV=1	Energy-coupling factor transporter ATP-binding protein EcfA2	energy-coupling factor transport system ATP-binding protein [EC:7.-.-.-]
pE_gene0009	hsdS	MULTISPECIES: hypothetical protein	PlasmidE	162	-	Restriction endonuclease S subunit	type I restriction enzyme, S subunit [EC:3.1.21.3]
pE_gene0010	-	DUF5320 domain-containing protein	PlasmidE	168	-	-	-
pF_gene0001	-	MULTISPECIES: transcriptional regulator	PlasmidF	156	-	-	-
pF_gene0002	-	MULTISPECIES: replication protein	PlasmidF	615	Replication protein OS=Staphylococcus aureus OX=1280 GN=repF PE=3 SV=2	-	-
pF_gene0003	-	hypothetical protein	PlasmidF	321	-	-	-
pF_gene0004	-	hypothetical protein	PlasmidF	213	-	-	-
pG_gene0001	-	transcriptional regulator	PlasmidG	237	-	-	-
pG_gene0002	-	replication protein	PlasmidG	597	Replication protein RepB OS=Lactiplantibacillus plantarum OX=1590 GN=repB PE=3 SV=1	-	-
pG_gene0003	-	MobV family relaxase	PlasmidG	1224	Plasmid recombination enzyme OS=Lactiplantibacillus plantarum OX=1590 GN=preA PE=3 SV=1	-	-
